# Supplementary material for: Effects of Poty-Potexvirus Synergism on Growth, Photosynthesis and Metabolite Status of Nicotiana benthamiana
Source: Viruses. 2022 Dec 30;15(1):121. doi: 10.3390/v15010121 (PMC9867248; doi:10.3390/v15010121)
Supplement: Supplementary file 1 [file viruses-15-00121-s001.zip]

Archive with 6 entries (6 files):
- viruses-2097447-supplementary/Figure S1.tif
- viruses-2097447-supplementary/Figure S2.tif
- viruses-2097447-supplementary/Figure S3.tif
- viruses-2097447-supplementary/Table S1.pdf
- viruses-2097447-supplementary/Table S2.pdf
- viruses-2097447-supplementary/TableS3.xlsx
