# Supplementary material for: Effects of Poty-Potexvirus Synergism on Growth, Photosynthesis and Metabolite Status of Nicotiana benthamiana
Source: Viruses. 2022 Dec 30;15(1):121. doi: 10.3390/v15010121 (PMC9867248; doi:10.3390/v15010121)
Supplement: Supplementary file 1 [file viruses-15-00121-s001.zip › viruses-2097447-supplementary/TableS3.xlsx]

## Sheet: S3A 6dpi_metabolites
Supplementary Table S3A. Levels of metabolites detected by UPLC-MS in local leaves (6 dpi) in control (ctrl), PVA, PVX and PVA+PVX . Means of three parallel samples are presented, STDev denotes standard deviation and SE standard error. Fold change (FC) and log2(FC) calculated by comparing metabolite levels to control. p-values for each metabolite calculated with t-test
Group	ID	Ret. Time (min)	m/z	Chemical formula	Reference	MEAN ctrl6	MEAN pva6	MEAN pvx6	MEAN pvapvx6		STDev ctrl6	STDev pva6	STDev pvx6	STDev pvapvx6		SE ctrl6	SE pva6	SE pvx6	SE pvapvx6		FC pva6	FC pvx6	FC pvapvx6		log2 (FC) pva6	log2(FC) pvx6	log2 (FC) pvapvx6		pva6 p-value	pvx6 p-value	pvapvx6 p-value
10dpi	UK398	4.957	244.265
10dpi	UK394-419 frag	4.9549	267.123	C15H14N4O
10dpi	UK395-419 frag	4.9553	285.134	C15H16N4O2
10dpi	UK397-419 frag	4.9562	341.197	C19H24N4O2
10dpi	UK396-419 frag	4.956	419.239	C25H30N4O2
AAA	Phenetylamine frag	1.162	105.071	C8H8	101	523.24	525.243	590.703	649.593		66.782	50.8155	24.1028	43.5768		38.5566	29.3383	13.9158	25.1591		1.00383	1.12893	1.24148		0.00551311	0.174961	0.312064		0.969133	0.215632	0.061001
AAA	Phenylalanine frag2	0.3631	120.082	C8H9N	101	644.7	598.2	657.4	1293.5		53.1461	34.4809	188.059	214.639		30.6839	19.9075	108.576	123.922		0.927873	1.0197	2.00636		-0.108	0.0281435	1.00458		0.282973	0.919389	0.0286823
AAA	Phe frag	0.8171	120.082	C8H9N	101	653.61	612.433	676.837	1323.14		57.9824	29.812	184.087	221.106		33.4762	17.212	106.283	127.656		0.937001	1.03554	2.02436		-0.0938772	0.0503777	1.01746		0.354245	0.851317	0.0279837
AAA	Phenylacetaldehyde	0.4611	121.066	C8H8O	101	266.697	359.247	597.433	1811.98		20.2894	33.0013	354.359	411.303		11.7141	19.0533	204.589	237.466		1.34702	2.24012	6.79416		0.429775	1.16358	2.7643		0.0209653	0.24709	0.0225862
AAA	Phenetylamine	1.1619	122.098	C8H11N	101	184.273	181.647	203.94	218.687		23.7418	14.8733	4.86836	16.085		13.7074	8.58711	2.81075	9.28665		0.985746	1.10673	1.18675		-0.0207124	0.146297	0.247018		0.880282	0.286044	0.115744
AAA	Tyramine	0.459	138.093	C8H11NO	101; 103	32.54	44.5333	73.6333	233.067		2.17504	6.18088	37.4521	58.6089		1.25576	3.56854	21.623	33.8379		1.36857	2.26286	7.16247		0.452671	1.17814	2.84046		0.0650956	0.197383	0.0271741
AAA	UK145-Trp frag (-cooh)	1.4067	146.061			#DIV/0!	53.18	15.9	83.2467		#DIV/0!	3.04156	25.0648	15.887		#DIV/0!	1.75605	14.4712	9.17234		#DIV/0!	#DIV/0!	#DIV/0!		#DIV/0!	#DIV/0!	#DIV/0!		#DIV/0!	#DIV/0!	#DIV/0!
AAA	UK130-Phe frag(-17)	0.8167	149.061			17.38	23.2267	32.045	55.6733		13.8169	8.69363	10.1046	8.85178		7.97717	5.01927	5.83387	5.11058		1.3364	1.84379	3.2033		0.418354	0.882671	1.67956		0.661008	0.358898	0.103586
AAA	Tryptamine	0.3955	161.109	C10H12N2	101	1189.9	1255.5	1337.54	1407.57		142.449	207.752	136.641	268.809		82.2432	119.946	78.8897	155.197		1.05513	1.12408	1.18293		0.0774179	0.168745	0.242366		0.678185	0.264953	0.30228
AAA	Phenylalanine	0.8168	166.088	C9H11NO2	101	851.067	783.667	879.6	1715		75.8826	24.0583	259.757	283.227		43.8108	13.8901	149.971	163.521		0.920805	1.03353	2.01512		-0.119032	0.0475755	1.01086		0.260114	0.869725	0.0273198
AAA	3-Methoxytyramine	0.6976	168.103	C9H13NO2		52.3333	79.4	168.5	195.1		9.84395	3.05123	8.78465	32.9965		5.68341	1.76163	5.07182	19.0505		1.5172	3.21975	3.72803		0.601409	1.68695	1.89841		0.0321819	0.000117298	0.0119131
AAA	Tyrosine	0.4046	182.083	C9H11NO3	101	77.9333	164.233	167.933	355.3		6.20027	4.59819	44.9231	72.6975		3.57973	2.65477	25.9364	41.9719		2.10736	2.15483	4.55902		1.07543	1.10758	2.18873		7.60015e-05	0.0713289	0.0214921
AAA	Trp frag	1.41	188.072	C11H9O2N	101; 106	64.8333	537.367	225.867	958.7		8.31645	24.2333	209.864	198.638		4.8015	13.9911	121.165	114.684		8.28843	3.4838	14.7871		3.0511	1.80066	3.88627		0.000273518	0.315113	0.015933
AAA	Tryptophan	1.4078	205.099	C11H12O2N2	101; 106	27.9333	213.333	93.3667	379.633		4.00791	11.5578	86.3829	81.7726		2.31397	6.67291	49.8732	47.2115		7.63723	3.34248	13.5907		2.93305	1.74092	3.76455		0.000432937	0.319803	0.0173562
Alkaloid	Nicotine frag (-NH3)	0.3952	144.082	C10H9N	104	347.377	377.023	389.627	412.42		40.2448	66.8646	49.7186	91.2845		23.2353	38.6043	28.7051	52.7031		1.08534	1.12163	1.18724		0.118153	0.165592	0.247613		0.55381	0.318974	0.347612
Alkaloid	Nornicotine	0.3174	149.109	C9H12N2	102	196.217	247.54	316.737	365.083		31.7159	73.1239	48.4818	62.903		18.3112	42.2181	27.991	36.3171		1.26156	1.61422	1.86061		0.335214	0.690836	0.895778		0.353288	0.029162	0.0261472
Alkaloid	Anabasine	0.5	163.123	C10H14N2	104	4905.33	5224.2	6038.57	5553.87		482.386	436.504	721.625	1043.67		278.506	252.016	416.63	602.562		1.065	1.23102	1.13221		0.090859	0.299855	0.179141		0.444175	0.0963231	0.404834
Alkaloid	Nicotine frag	0.8742	163.124	C10H14N2	104	73.805	67.09	70.855	203.157		58.103	55.3382	83.2618	59.9826		33.5458	31.9495	48.0712	34.631		0.909017	0.96003	2.75261		-0.137621	-0.0588489	1.4608		0.916627	0.971344	0.119597
Alkaloid	Nicotine	0.37	163.125	C10H14N2	106; 104	16943.5	20865.4	20167.5	20455.2		1716.19	2967.65	2848.94	4254.49		990.845	1713.37	1644.83	2456.33		1.23147	1.19028	1.20726		0.30038	0.251297	0.271731		0.136013	0.18385	0.288145
Alkaloid	Anabasine-n-oxide	0.58	179.118	C10H14N2O		44.3667	28.7333	36.5	25.7667		3.06649	4.79305	8.13572	5.61902		1.77044	2.76727	4.69716	3.24414		0.647633	0.82269	0.580766		-0.626751	-0.28158	-0.78397		0.0131696	0.230302	0.0140306
Alkaloid	Nicotine-n-oxide	0.4743	179.12	C10H14N2O		66.2667	42.4	52.2	57.7		37.4253	5.55608	4.43058	13.4101		21.6075	3.2078	2.55799	7.74231		0.639839	0.787726	0.870724		-0.644219	-0.344234	-0.199712		0.384505	0.582658	0.738262
Alkaloid	2-(2-Pyridinyl)-1H-imidazo[4,5-c]pyridine -derivative1	0.6142	197.082	C11H8N4		42.92	53.2767	34.7433	6.465		5.2096	9.82744	1.63393	2.62337		3.00776	5.67388	0.943351	1.5146		1.2413	0.809491	0.150629		0.311854	-0.304914	-2.73093		0.203958	0.101903	0.00207222
Alkaloid	2-(2-Pyridinyl)-1H-imidazo[4,5-c]pyridine -derivative2	2.5172	197.082	C11H8N4		158.287	80.5633	127.833	52.1567		15.2459	4.12692	11.1399	26.2612		8.80224	2.38268	6.43161	15.1619		0.508971	0.807606	0.329508		-0.974344	-0.308276	-1.60162		0.00879054	0.0543237	0.00741971
Alkaloid	2-(2-Pyridinyl)-1H-imidazo[4,5-c]pyridine -derivative3	3.3028	197.082	C11H8N4		82.4067	121.787	117.22	88.8267		20.0662	3.61683	20.0154	21.9053		11.5853	2.08818	11.5559	12.647		1.47787	1.42246	1.07791		0.563523	0.508386	0.108232		0.0723723	0.100488	0.727305
Alkaloid	2-(2-Pyridinyl)-1H-imidazo[4,5-c]pyridine -derivative4	3.5309	197.082	C11H8N4		18.05	18.1167	63.9733	79.32		11.8526	9.18345	10.9661	6.06857		6.84313	5.30207	6.33131	3.50369		1.00369	3.54423	4.39446		0.0053187	1.82547	2.13569		0.994246	0.00801839	0.00421653
Alkaloid	N-Butanoylnornicotine	3.2308	219.15	C13H18ON2	106	156.767	327.2	749.067	1515.4		20.5442	88.6406	172.842	385.568		11.8612	51.1767	99.7904	222.608		2.08718	4.77823	9.6666		1.06155	2.25648	3.27301		0.0727139	0.0258533	0.0255326
Alkaloid	Hexanoyl-n-nornicotine	3.8179	247.181	C15H22ON2	106	#DIV/0!	6.76667	17.9333	53.3667		#DIV/0!	3.77403	9.35753	27.29		#DIV/0!	2.17894	5.40257	15.7559		#DIV/0!	#DIV/0!	#DIV/0!		#DIV/0!	#DIV/0!	#DIV/0!		#DIV/0!	#DIV/0!	#DIV/0!
Alkaloid	N-Octanoylnornicotine	4.3699	275.213	C17H26N2O	106	22	42.8	132.233	790.933		11.4346	11.3406	141.152	369.068		6.60177	6.54752	81.4943	213.082		1.94545	6.01061	35.9515		0.960107	2.58751	5.16798		0.0889186	0.308517	0.0688078
Amino acid	4-Aminobutyrate (GABA)	0.2398	104.076	C4H9NO2		#DIV/0!	9.40333	15.9567	46.7933		#DIV/0!	1.85861	8.26308	16.6742		#DIV/0!	1.07307	4.77069	9.62688		#DIV/0!	#DIV/0!	#DIV/0!		#DIV/0!	#DIV/0!	#DIV/0!		#DIV/0!	#DIV/0!	#DIV/0!
Amino acid	Proline	0.2416	116.072	C5H9NO2	105	591.053	855.557	741.493	1140.96		126.352	175.138	222.173	215.344		72.9494	101.116	128.271	124.329		1.44751	1.25453	1.93038		0.533575	0.327145	0.948884		0.108037	0.379338	0.0277863
Amino acid	Pyroglutamate	0.2365	130.051	C5H7NO3	105	485.74	657.017	341.97	667.88		27.43	26.1402	200.982	63.4252		15.8367	15.092	116.037	36.6186		1.35261	0.704019	1.37497		0.435746	-0.506315	0.459405		0.00145068	0.340641	0.0242381
Amino acid	Pipecolic acid	0.3176	130.088	C6H11NO2	105	21.2	42.71	533.773	1124.86		7.33648	2.34987	188.558	190.444		4.23572	1.3567	108.864	109.953		2.01462	25.178	53.0596		1.01051	4.65409	5.72954		0.0275001	0.0420826	0.00969771
Amino acid	Glutamine	0.2386	147.077	C5H10N2O3	105	210.04	328.63	178.2	382.41		5.34745	26.0863	63.8505	154.334		3.08735	15.061	36.8641	89.1049		1.56461	0.84841	1.82065		0.6458	-0.237167	0.864456		0.0129814	0.479025	0.192586
Amino acid	Arginine	0.228	175.12	C6H14N4O2	105	#DIV/0!	3.14	20.9267	84.5267		#DIV/0!	#DIV/0!	21.0393	27.7139		#DIV/0!	#DIV/0!	12.1471	16.0006		#DIV/0!	#DIV/0!	#DIV/0!		#DIV/0!	#DIV/0!	#DIV/0!		#DIV/0!	#DIV/0!	#DIV/0!
BCAA	Valine	0.3169	118.088	C5H11NO2	101; 105	98.47	96.8133	103.17	190.7		5.58756	13.4436	26.2066	32.2133		3.22598	7.76168	15.1304	18.5983		0.983176	1.04773	1.93663		-0.0244785	0.0672674	0.953549		0.857779	0.787834	0.0350416
BCAA	Isoleucine	0.45	132.103	C6H13NO2	101; 105	62.7	94.5333	59.2333	60.8667		3.39559	13.1607	18.0511	5.43078		1.96044	7.59832	10.4218	3.13546		1.50771	0.94471	0.97076		0.592358	-0.0820562	-0.0428131		0.0450368	0.772956	0.650721
BCAA	Leucine	0.5027	132.103	C6H13NO2	101; 105	144.1	180.033	316.833	115.9		3.07896	6.27721	207.131	9.78724		1.77764	3.62415	119.587	5.65066		1.24936	2.1987	0.804303		0.321194	1.13665	-0.31419		0.00336766	0.285449	0.0288358
CoA biosynthesis	Pantothenic acid (Vitamin B5)	1.03	220.12	C9H17NO5		18.215	55.24	47.4533	70.3333		13.8805	5.80152	6.80435	14.0514		8.01391	3.34951	3.9285	8.11259		3.03267	2.60518	3.86129		1.60059	1.38138	1.94908		0.134892	0.168288	0.0431396
Glutathione	GSSG	0.3962	307.084	C20H32N6O12S2		51.7	58.4733	67.34	93.2667		16.3744	16.779	6.30546	14.9253		9.45375	9.68738	3.64046	8.6171		1.13101	1.30251	1.804		0.177615	0.381299	0.851197		0.643087	0.234555	0.0317803
Glutathione	GSH	0.3231	308.093	C10H17N3O6S		646.667	792.4	910.467	679.3		102.733	109.486	156.434	116.391		59.3129	63.2115	90.3174	67.1985		1.22536	1.40794	1.05046		0.293207	0.493584	0.0710266		0.168298	0.0811505	0.734492
Indole	UK104-methylindole frag	0.3404	106.067	C7H7N		189.54	227.04	219.247	241.163		24.7262	29.9217	31.2846	49.9033		14.2757	17.2753	18.0622	28.8117		1.19785	1.15673	1.27236		0.260444	0.210053	0.347508		0.172108	0.269898	0.209003
Indole	UK105-methylindole	0.3406	132.083	C9H9N		710.057	896.59	879.08	910.75		76.427	130.886	110.542	209.25		44.1252	75.567	63.8216	120.811		1.2627	1.23804	1.28264		0.336514	0.30806	0.359121		0.116582	0.103406	0.233096
Indole	Indoylacetyl-Asp	3.5577	291.099	C14H14N2O5		39.2233	176.793	54.9	117.99		23.1706	114.226	11.8791	26.5306		13.3775	65.9486	6.8584	15.3175		4.50735	1.39968	3.00816		2.17228	0.485094	1.58888		0.16783	0.374063	0.0185623
Methionine Cycle	Cysteine	0.11	122	C3H7NO2S	105	14646.7	13210	23800	257567		4221.91	5135.59	3404.41	213199		2437.52	2965.04	1965.54	123090		0.901912	1.62494	17.5853		-0.148942	0.700389	4.1363		0.727857	0.0454875	0.187111
Methionine Cycle	HomoCys	0.13	136	C4H9NO2S	105	469333	198333	190667	51833.3		36143.2	71283.5	60384.9	23231.5		20867.3	41155.5	34863.2	13412.7		0.422585	0.40625	0.11044		-1.24269	-1.29956	-3.17866		0.010179	0.00478644	0.000210362
Methionine Cycle	Methionine	0.14	150	C5H11NO2S	105	1.77667e+07	16000000	7320000	5.62667e+06		1.13725e+06	458258	917987	140119		656591	264575	530000	80897.7		0.900563	0.412008	0.316698		-0.151101	-1.27926	-1.65882		0.0998172	0.000314207	0.00257873
Methionine Cycle	Cystathionine	0.12	223	C7H14N2O4S	105	1.48333e+06	946667	1.03833e+06	822333		223010	117172	171051	47268.7		128755	67649.4	98756.2	27290.6		0.638202	0.7	0.554382		-0.647914	-0.514573	-0.851048		0.0340216	0.0556172	0.0313078
Methionine Cycle	SAH	0.15	385	C14H20N6O5S		972667	508333	418333	967333		36665.2	119224	43003.9	513694		21168.6	68833.9	24828.3	296581		0.522618	0.430089	0.994517		-0.936171	-1.21729	-0.00793236		0.0148315	8.3635e-05	0.987303
Methionine Cycle	SAM	0.16	399	C15H22N6O5S		6.18667e+06	3.12333e+06	3.79333e+06	3610000		534634	444560	105040	480312		308671	256667	60644.7	277308		0.504849	0.613147	0.583513		-0.986076	-0.705696	-0.777163		0.00180529	0.0136125	0.00355269
Nucleoside	Cytosine	0.3164	112.053	C4H5N3O	105	3.52	15.11	5.42	6.06667		#DIV/0!	5.75549	0.509117	0.904673		#DIV/0!	3.32294	0.293939	0.522313		4.29261	1.53977	1.72348		2.10186	0.622717	0.785329		#DIV/0!	#DIV/0!	#DIV/0!
Nucleoside	Adenine (adenosine frag)	0.4723	136.063	C5H5N5	105	#DIV/0!	21.7767	#DIV/0!	30.285		#DIV/0!	21.3974	#DIV/0!	11.3915		#DIV/0!	12.3538	#DIV/0!	6.57688		#DIV/0!	#DIV/0!	#DIV/0!		#DIV/0!	#DIV/0!	#DIV/0!		#DIV/0!	#DIV/0!	#DIV/0!
Nucleoside	Guanine	0.505	152.058	C5H5N5O	105	2.86	72.3933	26.8233	55.1667		#DIV/0!	4.93368	18.4348	5.50627		#DIV/0!	2.84846	10.6433	3.17905		25.3124	9.37879	19.289		4.66177	3.2294	4.26971		#DIV/0!	#DIV/0!	#DIV/0!
Nucleoside	Adenosine	0.4744	268.105	C10H13N5O4	105	94.1267	230.15	100.21	203.97		15.0587	77.8106	22.1179	65.6515		8.69412	44.924	12.7698	37.9039		2.44511	1.06463	2.16697		1.2899	0.0903511	1.11568		0.0889395	0.716373	0.0945541
Nucleoside	Adenosine frag	1.1821	268.106	C10H13N5O4	105	16.6367	31.1133	16.9233	12.885		9.05771	6.71649	2.50073	0.0494975		5.22947	3.87777	1.4438	0.0285774		1.87017	1.01723	0.774494		0.903167	0.0246474	-0.368674		0.0959346	0.962092	0.547599
Nucleoside	Guanosine	0.5054	284.1	C10H13N5O5	105	8.4	46.0167	22.5	35.2333		1.56205	4.1001	5.18845	7.12344		0.90185	2.36719	2.99555	4.11272		5.47817	2.67857	4.19444		2.4537	1.42146	2.06848		0.00146962	0.0334228	0.0188284
Nucleoside	5-methylthioadenosine (MTA)	1.55	298.097	C11H15N5O3S		20.7333	20.01	20.9333	22.9667		4.11866	2.58849	1.60104	2.0232		2.37791	1.49447	0.924362	1.16809		0.965113	1.00965	1.10772		-0.0512309	0.01385	0.147589		0.81171	0.943167	0.462838
Peptide	Valylvaline frag (-NH3)	2.0455	200.13	C10H17NO3		279.823	455.513	360.657	461.737		20.0745	30.5453	22.2306	65.6683		11.59	17.6353	12.8349	37.9136		1.62786	1.28887	1.6501		0.702977	0.36611	0.722554		0.00209652	0.00972638	0.0318512
Peptide	Valylvaline	2.0455	217.156	C10H20N2O3		3053.23	4972.3	3913.4	5016.4		190.61	382.324	289.394	694.443		110.049	220.735	167.082	400.937		1.62854	1.28172	1.64298		0.703575	0.358085	0.716315		0.00476497	0.0172415	0.0318441
Peptide	Trp-Ser-Phe	3.9577	439.197	C23H26N4O5		198.94	311	240.567	236.53		53.3181	22.623	16.5262	23.0834		30.7832	13.0614	9.54142	13.3272		1.56329	1.20924	1.18895		0.644581	0.274103	0.24969		0.0514798	0.307612	0.351438
Peptide	Tyr-ala-gly-phe1	3.6758	457.207	C23H28N4O6		11.86	19.6933	16.85	11.8567		8.14587	10.9207	0.438406	7.35448		4.70302	6.30509	0.253114	4.24611		1.66048	1.42074	0.999719		0.731603	0.506645	-0.000405536		0.43071	0.545305	0.999669
Peptide	Tyr-ala-gly-phe2	3.9574	457.208	C23H28N4O6		447.68	717.66	550.057	551.933		106.161	48.5126	43.4483	33.0849		61.2921	28.0088	25.0849	19.1016		1.60306	1.22868	1.23287		0.680833	0.297112	0.302026		0.0316777	0.231403	0.225594
Peptide	L-Phe-L-Ser-L-Tyr-L-Ala	3.5677	487.218	C24H30N4O7		25.8333	34.6533	27.07	35.81		5.1524	4.27912	3.8771	3.14482		2.97474	2.47055	2.23844	1.81566		1.34142	1.04787	1.38619		0.42376	0.0674611	0.471129		0.0869421	0.75764	0.057363
Peptide	H-Pro-Gly-Ser-Thr-Ala-Pro-Ala-OH	4.3951	600.299	C25H41N7O10		7.39667	8.53333	17.53	54.2567		1.39429	3.01238	9.09293	9.89231		0.804991	1.7392	5.2498	5.71133		1.15367	2.36999	7.33529		0.206234	1.24488	2.87485		0.597302	0.190894	0.0131989
Phenolamide	Caffeoylputrescine frag (-NH3)	1.2399	234.114	C13H15O3N	106; 35; 34; 105	90.2	108.383	158.09	423.47		23.8642	5.90007	55.797	125.641		13.778	3.40641	32.2144	72.5386		1.20159	1.75266	4.69479		0.264944	0.809547	2.23106		0.316556	0.15788	0.040127
Phenolamide	Coumarylputrescine	1.6447	235.145	C13H18O2N2	106; 35; 34; 105	10.3667	27.1333	62.5667	250.467		3.48473	5.29937	52.3252	75.5821		2.01191	3.05959	30.21	43.6373		2.61736	6.03537	24.1608		1.38811	2.59344	4.59459		0.0142737	0.225735	0.0312502
Phenolamide	Caffeoylputrescin 2	2.3906	251.14	C13H18O3N2	106; 35; 34; 105	17.39	31.955	36.51	50.0667		7.80201	10.5005	1.83848	6.83937		4.50449	6.06249	1.06145	3.94871		1.83755	2.09948	2.87905		0.877784	1.07003	1.52559		0.252616	0.0428732	0.00576382
Phenolamide	Caffeoylputrescine	1.2446	251.14	C13H18O3N2	106; 35; 34; 105	3485.57	4141.57	6213.97	17604.3		840.714	47.7721	2244.26	5721.53		485.386	27.5812	1295.72	3303.33		1.1882	1.78277	5.05063		0.248783	0.834121	2.33646		0.308963	0.159152	0.0479309
Phenolamide	Feruloylputrescine	2.0751	265.156	C14H20O3N2	106; 35; 34; 105	701	1098.6	1490.7	3248.4		151.315	106.868	358.68	852.083		87.3615	61.7001	207.084	491.95		1.56719	2.12653	4.63395		0.64818	1.0885	2.21224		0.024742	0.0463765	0.0320073
Phenolamide	Coumaryltyramine	3.9895	284.13	C17H17NO3	35; 34; 105	#DIV/0!	#DIV/0!	30.77	75.1067		#DIV/0!	#DIV/0!	#DIV/0!	33.2524		#DIV/0!	#DIV/0!	#DIV/0!	19.1983		#DIV/0!	#DIV/0!	#DIV/0!		#DIV/0!	#DIV/0!	#DIV/0!		#DIV/0!	#DIV/0!	#DIV/0!
Phenolamide	Caffeoylspermidine	0.3264	308.023	C16H26N3O3	35; 34; 105	#DIV/0!	#DIV/0!	#DIV/0!	21.145		#DIV/0!	#DIV/0!	#DIV/0!	0.544472		#DIV/0!	#DIV/0!	#DIV/0!	0.314351		#DIV/0!	#DIV/0!	#DIV/0!		#DIV/0!	#DIV/0!	#DIV/0!		#DIV/0!	#DIV/0!	#DIV/0!
Phenolamide	Feruloyltyramine-Glu1 frag	3.7405	314.139	C18H19NO4	33; 34; 105	18.165	44.6667	25.87	42.5967		0.841457	4.37	1.8796	7.20674		0.485815	2.52302	1.08519	4.16081		2.45894	1.42417	2.34499		1.29804	0.510119	1.22958		0.00661006	0.00955361	0.0258451
Phenolamide	Feruloyltyramine-Glu1 frag	3.76	314.139	C18H19NO4	33; 34; 105	#DIV/0!	#DIV/0!	#DIV/0!	#DIV/0!		#DIV/0!	#DIV/0!	#DIV/0!	#DIV/0!		#DIV/0!	#DIV/0!	#DIV/0!	#DIV/0!		#DIV/0!	#DIV/0!	#DIV/0!		#DIV/0!	#DIV/0!	#DIV/0!		#DIV/0!	#DIV/0!	#DIV/0!
Phenolamide	Feruloyltyramine	4.0436	314.14	C18H19NO4	103; 34; 105	13.0333	25.0667	95.8333	6		0.057735	5.12282	110.688	#DIV/0!		0.0333333	2.95766	63.906	#DIV/0!		1.92327	7.35294	0.460358		0.943564	2.87832	-1.11917		0.0554193	0.324477	#DIV/0!
Phenolamide	Feruloylspermidine	1.4209	322.213	C17H28N3O3	34; 105	7.115	10.72	30.53	71.47		3.74059	#DIV/0!	#DIV/0!	25.4513		2.15963	#DIV/0!	#DIV/0!	14.6943		1.50668	4.29093	10.045		0.591369	2.10129	3.3284		#DIV/0!	#DIV/0!	0.0446027
Phenolamide	NB13/NB16	3.1997	472.245	C25H33N3O6	106; 34; 105	238.243	47.7267	69.2433	54.71		408.424	78.6819	108.959	48.1514		235.804	45.427	62.9074	27.8002		0.200327	0.290641	0.229639		-2.31957	-1.78269	-2.12256		0.505722	0.552357	0.518486
Phenolamide	Feruloyltyramine-Glucoside1	3.74	476.19	C24H29NO9	33; 34; 107	19	69.4	39.1333	60.8667		6.23779	5.17977	7.60022	8.903		3.60139	2.99054	4.38799	5.14015		3.65263	2.05965	3.20351		1.86894	1.0424	1.67965		0.000502195	0.0253919	0.00385083
Phenolamide	Feruloyltyramine-Glucoside2	3.76	476.19	C24H29NO9	33; 34; 107	22.4767	62.8667	35.7	60.8667		7.95981	7.50355	8.4309	9.28134		4.5956	4.33218	4.86758	5.35859		2.79697	1.58831	2.70799		1.48387	0.667496	1.43722		0.00310596	0.119672	0.00592751
Phenolamide	N-N-Diferuloylspermidine	3.7409	498.27	C27H36N3O6	34; 105	#DIV/0!	#DIV/0!	52.5067	149.26		#DIV/0!	#DIV/0!	35.2893	22.707		#DIV/0!	#DIV/0!	20.3743	13.1099		#DIV/0!	#DIV/0!	#DIV/0!		#DIV/0!	#DIV/0!	#DIV/0!		#DIV/0!	#DIV/0!	#DIV/0!
Phenolamide	UK165-dimer of feruloylputrescine	2.0691	529.306		34; 105	0.15	0.615	0.61	34.805		0.0282843	0.26163	0.438406	2.86378		0.0163299	0.151052	0.253114	1.65341		4.1	4.06667	232.033		2.03562	2.02385	7.85819		0.237723	0.3767	0.03714
Phenolamide	Grossamide1	4.2039	625.253	C36H36N2O8	33; 34; 107	#DIV/0!	4.70667	11.4667	75.31		#DIV/0!	3.65433	11.3121	27.2202		#DIV/0!	2.10983	6.53104	15.7156		#DIV/0!	#DIV/0!	#DIV/0!		#DIV/0!	#DIV/0!	#DIV/0!		#DIV/0!	#DIV/0!	#DIV/0!
Phenolamide	Grossamide2	4.4689	625.254	C36H36N2O8	33; 34; 107	#DIV/0!	1.32667	7.73333	45.7533		#DIV/0!	0.161658	7.5295	17.8135		#DIV/0!	0.0933333	4.34716	10.2846		#DIV/0!	#DIV/0!	#DIV/0!		#DIV/0!	#DIV/0!	#DIV/0!		#DIV/0!	#DIV/0!	#DIV/0!
Phenolamide	Feruloyltyramine dimer	4.0448	627.269	C36H38N2O8	33; 34; 107	#DIV/0!	#DIV/0!	17.99	47.7167		#DIV/0!	#DIV/0!	#DIV/0!	20.0139		#DIV/0!	#DIV/0!	#DIV/0!	11.555		#DIV/0!	#DIV/0!	#DIV/0!		#DIV/0!	#DIV/0!	#DIV/0!		#DIV/0!	#DIV/0!	#DIV/0!
Phenylpropanoid	Phloroglucinol	0.2459	127.04	C6H7O3		34.2967	73.73	63.67	53.69		17.9783	12.2459	3.92547	0.49		10.3798	7.0702	2.26637	0.282902		2.14977	1.85645	1.56546		1.10418	0.892545	0.646585		0.0414272	0.0993083	0.202577
Phenylpropanoid	Phloroglucinol frag	3.5538	127.041	C6H7O3		#DIV/0!	23.03	31.2933	38.1067		#DIV/0!	#DIV/0!	2.71839	5.94584		#DIV/0!	#DIV/0!	1.56946	3.43283		#DIV/0!	#DIV/0!	#DIV/0!		#DIV/0!	#DIV/0!	#DIV/0!		#DIV/0!	#DIV/0!	#DIV/0!
Phenylpropanoid	Coumaric acid	2.5635	147.045	C9H9O3	35; 34; 105	21.69	87.385	86.5	307.133		13.0956	15.1816	63.7237	71.3869		7.56076	8.76509	36.7909	41.2152		4.02882	3.98801	14.1601		2.01036	1.99567	3.82376		0.0453435	0.215976	0.0165596
Phenylpropanoid	Dimethylbenzoic acid	0.6964	151.077	C9H10O2	35; 34; 105	251.933	406.933	766.9	854.767		35.9579	15.1876	24.6098	157.218		20.7603	8.76857	14.2084	90.7698		1.61524	3.04406	3.39283		0.69175	1.606	1.76249		0.00884196	8.41903e-05	0.0178526
Phenylpropanoid	3-O-Caffeoylquinic acid frag	1.3117	163.041	C9H6O3	35; 34; 105	671.98	863.65	893.377	1049.85		37.4633	105.945	26.146	101.916		21.6294	61.1674	15.0954	58.8412		1.28523	1.32947	1.56232		0.362028	0.41085	0.643693		0.0751924	0.00177704	0.0146345
Phenylpropanoid	p-Caffeoylquinic acid frag	2.6267	163.041	C6H6O3	35; 34; 105	148.827	195.667	269.73	227.997		30.3774	34.8874	17.4871	17.4578		17.5384	20.1423	10.0962	10.0793		1.31473	1.81238	1.53196		0.394765	0.857883	0.61538		0.155685	0.00783355	0.0264877
Phenylpropanoid	5-O-Caffeoylquinic acid frag	1.932	163.041	C9H6O3	35; 34; 105	3720.73	4807.12	4761.07	5581.65		137.701	907.547	64.2149	521.542		79.5018	523.972	37.0745	301.113		1.29198	1.27961	1.50015		0.369586	0.355701	0.585107		0.171241	0.00169012	0.0195987
Phenylpropanoid	4-O-Caffeoylquinic acid frag	2.1669	163.041	C9H6O3	35; 34; 105	3026.91	3590	3618.82	3453.1		58.6443	559.149	184.232	53.5437		33.8583	322.825	106.366	30.9135		1.18603	1.19555	1.1408		0.246137	0.257675	0.190045		0.222225	0.0224698	0.000774643
Phenylpropanoid	Coniferol-derivative1	1.8245	181.088	C10H12O3	35; 34; 105	941.047	1051.21	876.56	691.857		115.079	23.6249	65.8363	87.3443		66.4407	13.6398	38.0106	50.4282		1.11707	0.931473	0.735199		0.159717	-0.102413	-0.443793		0.236181	0.45814	0.0441862
Phenylpropanoid	Coniferol-derivative2	2.5487	181.088	C10H12O3	35; 34; 105	88.43	120.307	96.14	65.23		12.4613	2.69002	12.1498	12.7902		7.19453	1.55309	7.01467	7.38443		1.36047	1.08719	0.737646		0.444109	0.120601	-0.439		0.0420306	0.485714	0.0876618
Phenylpropanoid	Coumarylquinic acid1	2.564	339.109	C16H18O8	35; 34; 105	7.72	31.63	54.93	176.61		5.84079	26.4671	59.7929	43.7313		3.37218	15.2808	34.5215	25.2483		4.09715	7.11528	22.8769		2.03462	2.83092	4.51582		0.255341	0.464147	0.0201037
Phenylpropanoid	Coumarylquinic acid2	3.5558	339.109	C16H18O8	35; 34; 105	6.33	12.9767	17.5833	30.5067		3.4115	3.40112	7.49433	3.56259		1.96963	1.96364	4.32686	2.05686		2.05003	2.77778	4.81938		1.03564	1.47393	2.26885		0.0751832	0.105133	0.00106431
Phenylpropanoid	p-Caffeoylquinic acid	2.6271	355.103	C16H18O9	35; 34; 105	11.0933	37.975	57.7667	53.93		7.624	28.4328	2.69147	2.16564		4.40172	16.4157	1.55392	1.25033		3.42323	5.20733	4.86148		1.77536	2.38054	2.2814		0.401375	0.00450528	0.00681574
Phenylpropanoid	3-O-Caffeoylquinic acid	1.3165	355.103	C16H18O9	106; 35; 34; 105	161.533	218.233	209.547	203.1		14.3169	28.2702	9.42648	7.8924		8.26586	16.3218	5.44238	4.55668		1.35101	1.29723	1.25733		0.43404	0.37544	0.330358		0.0542306	0.011927	0.0200985
Phenylpropanoid	4-O-Caffeoylquinic acid	2.1651	355.103	C16H18O9	106; 35; 34; 105	920.233	1081.5	1117.9	1025.6		57.003	156.055	61.492	41.7694		32.9107	90.0986	35.5024	24.1156		1.17525	1.2148	1.1145		0.232962	0.28072	0.156397		0.208171	0.0152343	0.0666745
Phenylpropanoid	5-O-Caffeoylquinic acid	1.9303	355.104	C16H18O9	106; 35; 34; 105	2609.17	3427	3348.47	4004.6		92.3872	674.424	74.4855	478.82		53.3398	389.379	43.0042	276.447		1.31345	1.28335	1.53482		0.393357	0.359912	0.618069		0.168295	0.00052676	0.0331298
Phenylpropanoid	Feruloylquinic acid	3.0248	369.12	C17H20O9	35; 34; 105	12.02	20.04	29.6433	53.2033		8.03273	14.6371	15.4923	9.8538		4.6377	8.45074	8.94446	5.6891		1.66722	2.46617	4.42623		0.737446	1.30227	2.14608		0.583926	0.195708	0.0190439
Phenylpropanoid	5-O-Caffeoylquinic acid - Na-adduct	1.9378	377.085	C16H18O9Na	35; 34; 105	119.053	72.7867	112.28	101.267		8.53582	57.6562	30.2534	43.9288		4.92816	33.2878	17.4668	25.3623		0.611379	0.943107	0.850599		-0.709862	-0.084507	-0.233449		0.298115	0.740429	0.557923
Phenylpropanoid	4-O-Caffeoylquinic acid - Na-adduct	2.1653	377.086	C16H18O9Na	35; 34; 105	66.78	62.06	4.94	74.81		29.3006	40.4748	#DIV/0!	22.283		16.9167	23.3681	#DIV/0!	12.8651		0.92932	0.0739742	1.12025		-0.105752	-3.75683	0.163815		0.901977	#DIV/0!	0.726046
Phenylpropanoid	[(S)-1-((S)-1-Benzyl-2-oxo-2-propylcarbamoyl-ethylcarbamoyl)-3-methyl-butyl]-carbamic acid benzyl ester	3.5691	482.26	C27H35N3O5		32.41	42.46	33.1233	45.48		6.60654	7.34719	2.18047	4.7281		3.81429	4.2419	1.25889	2.72977		1.31009	1.02201	1.40327		0.389665	0.0314088	0.488793		0.15371	0.872774	0.0553551
Putative chlorophyll catabolite	UK269-Mesoporphyrin IX	3.892	567.291	C34H38N4O4		6.88333	25.365	76.0467	45.29		2.39988	15.5069	15.9314	7.3		1.38557	8.95289	9.19798	4.21466		3.68499	11.0479	6.57966		1.88166	3.46571	2.71801		0.33738	0.0155558	0.00699604
Putative chlorophyll catabolite	Grossamidelike- Mc-FCC-62 or NCC_644	4.4197	645.292	C35H40N4O8		8.75	68.74	91.2567	354.97		2.59174	50.8162	70.2655	84.4965		1.49634	29.3388	40.5678	48.7841		7.856	10.4293	40.568		2.97379	3.38258	5.34227		0.177235	0.178817	0.0192026
Putative chlorophyll catabolite	UK308	4.2041	661.285	C35H40N4O9		#DIV/0!	#DIV/0!	#DIV/0!	84.065		#DIV/0!	#DIV/0!	#DIV/0!	6.14476		#DIV/0!	#DIV/0!	#DIV/0!	3.54768		#DIV/0!	#DIV/0!	#DIV/0!		#DIV/0!	#DIV/0!	#DIV/0!		#DIV/0!	#DIV/0!	#DIV/0!
Putative chlorophyll catabolite	UK338	4.4341	661.285	C35H40N4O9		#DIV/0!	24.34	29.34	35.9933		#DIV/0!	#DIV/0!	14.7502	21.295		#DIV/0!	#DIV/0!	8.51606	12.2947		#DIV/0!	#DIV/0!	#DIV/0!		#DIV/0!	#DIV/0!	#DIV/0!		#DIV/0!	#DIV/0!	#DIV/0!
Putative chlorophyll catabolite	UK318	4.3523	671.244	C35H34N4O10		46.08	#DIV/0!	33.19	37.16		29.2177	#DIV/0!	#DIV/0!	21.0537		16.8688	#DIV/0!	#DIV/0!	12.1553		#DIV/0!	0.720269	0.806424		#DIV/0!	-0.473392	-0.31039		#DIV/0!	#DIV/0!	0.750771
Putative chlorophyll catabolite	UK279	3.9319	677.281	C35H40N4O10		#DIV/0!	11.485	11.9533	53.85		#DIV/0!	0.756604	5.717	22.328		#DIV/0!	0.436826	3.30071	12.8911		#DIV/0!	#DIV/0!	#DIV/0!		#DIV/0!	#DIV/0!	#DIV/0!		#DIV/0!	#DIV/0!	#DIV/0!
Putative chlorophyll catabolite	UK293-Mc-NCC-42	3.9995	679.297	C35H42N4O10		11.2733	69.985	100.233	196.32		5.51407	20.7677	36.0049	20.5174		3.18355	11.9903	20.7874	11.8457		6.20801	8.89119	17.4145		2.63413	3.15238	4.12222		0.142506	0.0475965	0.00243986
Putative chlorophyll catabolite	UK257	3.8501	690.276			41.0667	48.3433	52.4133	35.77		3.29245	5.9959	4.43082	2.62519		1.9009	3.46174	2.55813	1.51565		1.17719	1.2763	0.871023		0.235349	0.351966	-0.199218		0.159493	0.0269339	0.0982676
pva and pvapvx	UK100	0.3314	157.015			#DIV/0!	#DIV/0!	21.76	52.2733		#DIV/0!	#DIV/0!	20.0642	4.58791		#DIV/0!	#DIV/0!	11.5841	2.64883		#DIV/0!	#DIV/0!	#DIV/0!		#DIV/0!	#DIV/0!	#DIV/0!		#DIV/0!	#DIV/0!	#DIV/0!
pva and pvapvx	UK229	3.6889	205.123			#DIV/0!	7.88	17.8333	30.01		#DIV/0!	#DIV/0!	2.22622	6.08207		#DIV/0!	#DIV/0!	1.28531	3.51149		#DIV/0!	#DIV/0!	#DIV/0!		#DIV/0!	#DIV/0!	#DIV/0!		#DIV/0!	#DIV/0!	#DIV/0!
pva and pvapvx	UK236	3.7468	602.274	C35H40NO8		#DIV/0!	25.47	57.7467	108.943		#DIV/0!	#DIV/0!	8.71042	41.7665		#DIV/0!	#DIV/0!	5.02896	24.1139		#DIV/0!	#DIV/0!	#DIV/0!		#DIV/0!	#DIV/0!	#DIV/0!		#DIV/0!	#DIV/0!	#DIV/0!
pvapvx	UK94	0.329	139.004			#DIV/0!	#DIV/0!	33.37	73.73		#DIV/0!	#DIV/0!	16.672	10.5731		#DIV/0!	#DIV/0!	9.62561	6.1044		#DIV/0!	#DIV/0!	#DIV/0!		#DIV/0!	#DIV/0!	#DIV/0!		#DIV/0!	#DIV/0!	#DIV/0!
pvapvx	UK260	3.8575	161.134			#DIV/0!	#DIV/0!	9.475	65.7733		#DIV/0!	#DIV/0!	3.31633	18.0849		#DIV/0!	#DIV/0!	1.91468	10.4413		#DIV/0!	#DIV/0!	#DIV/0!		#DIV/0!	#DIV/0!	#DIV/0!		#DIV/0!	#DIV/0!	#DIV/0!
pvapvx	UK95	0.3292	175.025	C6H6O6 aconitate?		#DIV/0!	#DIV/0!	37.285	69.03		#DIV/0!	#DIV/0!	36.7201	5.89367		#DIV/0!	#DIV/0!	21.2003	3.40271		#DIV/0!	#DIV/0!	#DIV/0!		#DIV/0!	#DIV/0!	#DIV/0!		#DIV/0!	#DIV/0!	#DIV/0!
pvapvx	UK97	0.3298	193.036	C6H8O7 citrate?		#DIV/0!	#DIV/0!	16.66	28.2567		#DIV/0!	#DIV/0!	#DIV/0!	2.47114		#DIV/0!	#DIV/0!	#DIV/0!	1.42671		#DIV/0!	#DIV/0!	#DIV/0!		#DIV/0!	#DIV/0!	#DIV/0!		#DIV/0!	#DIV/0!	#DIV/0!
pvapvx	UK226	3.6773	201.166	C15H20		#DIV/0!	#DIV/0!	#DIV/0!	44.185		#DIV/0!	#DIV/0!	#DIV/0!	8.73277		#DIV/0!	#DIV/0!	#DIV/0!	5.04187		#DIV/0!	#DIV/0!	#DIV/0!		#DIV/0!	#DIV/0!	#DIV/0!		#DIV/0!	#DIV/0!	#DIV/0!
pvapvx	UK376	4.6178	203.18	C15H22		#DIV/0!	#DIV/0!	17.36	36.31		#DIV/0!	#DIV/0!	#DIV/0!	14.9437		#DIV/0!	#DIV/0!	#DIV/0!	8.62777		#DIV/0!	#DIV/0!	#DIV/0!		#DIV/0!	#DIV/0!	#DIV/0!		#DIV/0!	#DIV/0!	#DIV/0!
pvapvx	UK227	3.6836	219.175	C15H22O		#DIV/0!	#DIV/0!	#DIV/0!	49.31		#DIV/0!	#DIV/0!	#DIV/0!	17.2534		#DIV/0!	#DIV/0!	#DIV/0!	9.96126		#DIV/0!	#DIV/0!	#DIV/0!		#DIV/0!	#DIV/0!	#DIV/0!		#DIV/0!	#DIV/0!	#DIV/0!
pvapvx	UK374	4.6162	221.191	C15H24O		#DIV/0!	#DIV/0!	5.49	65.65		#DIV/0!	#DIV/0!	#DIV/0!	22.2768		#DIV/0!	#DIV/0!	#DIV/0!	12.8615		#DIV/0!	#DIV/0!	#DIV/0!		#DIV/0!	#DIV/0!	#DIV/0!		#DIV/0!	#DIV/0!	#DIV/0!
pvapvx	UK254	3.8418	262.098			#DIV/0!	#DIV/0!	2.12	14.92		#DIV/0!	#DIV/0!	#DIV/0!	11.8794		#DIV/0!	#DIV/0!	#DIV/0!	6.85857		#DIV/0!	#DIV/0!	#DIV/0!		#DIV/0!	#DIV/0!	#DIV/0!		#DIV/0!	#DIV/0!	#DIV/0!
pvapvx	UK373	4.6159	263.104	C13H14N2O4 or C14H10N6		#DIV/0!	#DIV/0!	19.2	26.6033		#DIV/0!	#DIV/0!	#DIV/0!	15.5314		#DIV/0!	#DIV/0!	#DIV/0!	8.96704		#DIV/0!	#DIV/0!	#DIV/0!		#DIV/0!	#DIV/0!	#DIV/0!		#DIV/0!	#DIV/0!	#DIV/0!
pvapvx	UK375	4.617	469.243			#DIV/0!	#DIV/0!	10.15	27.6767		#DIV/0!	#DIV/0!	#DIV/0!	7.24474		#DIV/0!	#DIV/0!	#DIV/0!	4.18275		#DIV/0!	#DIV/0!	#DIV/0!		#DIV/0!	#DIV/0!	#DIV/0!		#DIV/0!	#DIV/0!	#DIV/0!
pvapvx	UK322	4.3971	485.236			#DIV/0!	#DIV/0!	9.49	20.69		#DIV/0!	#DIV/0!	#DIV/0!	5.85941		#DIV/0!	#DIV/0!	#DIV/0!	3.38293		#DIV/0!	#DIV/0!	#DIV/0!		#DIV/0!	#DIV/0!	#DIV/0!		#DIV/0!	#DIV/0!	#DIV/0!
pvapvx	UK372	4.6149	509.235			#DIV/0!	#DIV/0!	16.825	80.1833		#DIV/0!	#DIV/0!	21.786	23.4264		#DIV/0!	#DIV/0!	12.5781	13.5252		#DIV/0!	#DIV/0!	#DIV/0!		#DIV/0!	#DIV/0!	#DIV/0!		#DIV/0!	#DIV/0!	#DIV/0!
pvapvx	UK290	3.975	518.223	C23H35NO12		#DIV/0!	#DIV/0!	6.43	24.1133		#DIV/0!	#DIV/0!	#DIV/0!	2.77428		#DIV/0!	#DIV/0!	#DIV/0!	1.60173		#DIV/0!	#DIV/0!	#DIV/0!		#DIV/0!	#DIV/0!	#DIV/0!		#DIV/0!	#DIV/0!	#DIV/0!
pvapvx	UK81	0.3069	599.06			#DIV/0!	#DIV/0!	#DIV/0!	19.6067		#DIV/0!	#DIV/0!	#DIV/0!	2.74877		#DIV/0!	#DIV/0!	#DIV/0!	1.587		#DIV/0!	#DIV/0!	#DIV/0!		#DIV/0!	#DIV/0!	#DIV/0!		#DIV/0!	#DIV/0!	#DIV/0!
pvapvx10	UK173	2.505	183.066	C9H10O4		#DIV/0!	#DIV/0!	#DIV/0!	#DIV/0!		#DIV/0!	#DIV/0!	#DIV/0!	#DIV/0!		#DIV/0!	#DIV/0!	#DIV/0!	#DIV/0!		#DIV/0!	#DIV/0!	#DIV/0!		#DIV/0!	#DIV/0!	#DIV/0!		#DIV/0!	#DIV/0!	#DIV/0!
pvapvx10	UK91	0.3264	210.062			#DIV/0!	#DIV/0!	#DIV/0!	11.65		#DIV/0!	#DIV/0!	#DIV/0!	#DIV/0!		#DIV/0!	#DIV/0!	#DIV/0!	#DIV/0!		#DIV/0!	#DIV/0!	#DIV/0!		#DIV/0!	#DIV/0!	#DIV/0!		#DIV/0!	#DIV/0!	#DIV/0!
pvapvx10	UK332-275 frag (-2x18)	4.4139	239.093	C13H10N4O		#DIV/0!	#DIV/0!	#DIV/0!	#DIV/0!		#DIV/0!	#DIV/0!	#DIV/0!	#DIV/0!		#DIV/0!	#DIV/0!	#DIV/0!	#DIV/0!		#DIV/0!	#DIV/0!	#DIV/0!		#DIV/0!	#DIV/0!	#DIV/0!		#DIV/0!	#DIV/0!	#DIV/0!
pvapvx10	UK331- 275 frag (-18)	4.4138	257.103	C13H12N4O2		#DIV/0!	#DIV/0!	#DIV/0!	#DIV/0!		#DIV/0!	#DIV/0!	#DIV/0!	#DIV/0!		#DIV/0!	#DIV/0!	#DIV/0!	#DIV/0!		#DIV/0!	#DIV/0!	#DIV/0!		#DIV/0!	#DIV/0!	#DIV/0!		#DIV/0!	#DIV/0!	#DIV/0!
pvapvx10	UK330	4.4131	275.114	C13H14N4O3		#DIV/0!	#DIV/0!	#DIV/0!	#DIV/0!		#DIV/0!	#DIV/0!	#DIV/0!	#DIV/0!		#DIV/0!	#DIV/0!	#DIV/0!	#DIV/0!		#DIV/0!	#DIV/0!	#DIV/0!		#DIV/0!	#DIV/0!	#DIV/0!		#DIV/0!	#DIV/0!	#DIV/0!
pvapvx10	UK337	4.4327	277.179			#DIV/0!	#DIV/0!	#DIV/0!	9.92		#DIV/0!	#DIV/0!	#DIV/0!	#DIV/0!		#DIV/0!	#DIV/0!	#DIV/0!	#DIV/0!		#DIV/0!	#DIV/0!	#DIV/0!		#DIV/0!	#DIV/0!	#DIV/0!		#DIV/0!	#DIV/0!	#DIV/0!
pvapvx10	UK93	0.3285	385.063			#DIV/0!	#DIV/0!	#DIV/0!	#DIV/0!		#DIV/0!	#DIV/0!	#DIV/0!	#DIV/0!		#DIV/0!	#DIV/0!	#DIV/0!	#DIV/0!		#DIV/0!	#DIV/0!	#DIV/0!		#DIV/0!	#DIV/0!	#DIV/0!		#DIV/0!	#DIV/0!	#DIV/0!
pvapvx10	UK220	3.6418	398.202			#DIV/0!	#DIV/0!	#DIV/0!	#DIV/0!		#DIV/0!	#DIV/0!	#DIV/0!	#DIV/0!		#DIV/0!	#DIV/0!	#DIV/0!	#DIV/0!		#DIV/0!	#DIV/0!	#DIV/0!		#DIV/0!	#DIV/0!	#DIV/0!		#DIV/0!	#DIV/0!	#DIV/0!
pvapvx10	UK144	1.2863	462.107	C27H15N3O5		#DIV/0!	0.94	0.79	1.54		#DIV/0!	0.254558	0.367696	#DIV/0!		#DIV/0!	0.146969	0.212289	#DIV/0!		#DIV/0!	#DIV/0!	#DIV/0!		#DIV/0!	#DIV/0!	#DIV/0!		#DIV/0!	#DIV/0!	#DIV/0!
pvapvx10	UK132	0.8873	462.108	C27H15N3O5		#DIV/0!	0.13	0.63	0.175		#DIV/0!	#DIV/0!	#DIV/0!	0.120208		#DIV/0!	#DIV/0!	#DIV/0!	0.0694022		#DIV/0!	#DIV/0!	#DIV/0!		#DIV/0!	#DIV/0!	#DIV/0!		#DIV/0!	#DIV/0!	#DIV/0!
pvapvx10	UK314	4.3117	511.159			#DIV/0!	#DIV/0!	#DIV/0!	#DIV/0!		#DIV/0!	#DIV/0!	#DIV/0!	#DIV/0!		#DIV/0!	#DIV/0!	#DIV/0!	#DIV/0!		#DIV/0!	#DIV/0!	#DIV/0!		#DIV/0!	#DIV/0!	#DIV/0!		#DIV/0!	#DIV/0!	#DIV/0!
pvapvx10	UK241	3.7675	545.255			#DIV/0!	#DIV/0!	#DIV/0!	#DIV/0!		#DIV/0!	#DIV/0!	#DIV/0!	#DIV/0!		#DIV/0!	#DIV/0!	#DIV/0!	#DIV/0!		#DIV/0!	#DIV/0!	#DIV/0!		#DIV/0!	#DIV/0!	#DIV/0!		#DIV/0!	#DIV/0!	#DIV/0!
pvapvx10	UK156	1.8509	660.169			#DIV/0!	#DIV/0!	#DIV/0!	5.07		#DIV/0!	#DIV/0!	#DIV/0!	#DIV/0!		#DIV/0!	#DIV/0!	#DIV/0!	#DIV/0!		#DIV/0!	#DIV/0!	#DIV/0!		#DIV/0!	#DIV/0!	#DIV/0!		#DIV/0!	#DIV/0!	#DIV/0!
pvapvx6	UK270	3.8929	330.134			#DIV/0!	#DIV/0!	#DIV/0!	32.47		#DIV/0!	#DIV/0!	#DIV/0!	8.76511		#DIV/0!	#DIV/0!	#DIV/0!	5.06054		#DIV/0!	#DIV/0!	#DIV/0!		#DIV/0!	#DIV/0!	#DIV/0!		#DIV/0!	#DIV/0!	#DIV/0!
pvapvx6	UK234	3.7416	357.144			#DIV/0!	#DIV/0!	29.48	65.9233		#DIV/0!	#DIV/0!	#DIV/0!	16.9675		#DIV/0!	#DIV/0!	#DIV/0!	9.79616		#DIV/0!	#DIV/0!	#DIV/0!		#DIV/0!	#DIV/0!	#DIV/0!		#DIV/0!	#DIV/0!	#DIV/0!
pvapvx6	UK303	4.0895	687.289	C40H34N10O2		#DIV/0!	#DIV/0!	#DIV/0!	27.1767		#DIV/0!	#DIV/0!	#DIV/0!	12.5599		#DIV/0!	#DIV/0!	#DIV/0!	7.25146		#DIV/0!	#DIV/0!	#DIV/0!		#DIV/0!	#DIV/0!	#DIV/0!		#DIV/0!	#DIV/0!	#DIV/0!
Sesquiterpene	UK370	4.6059	159.118	C12H14		#DIV/0!	#DIV/0!	#DIV/0!	28.8		#DIV/0!	#DIV/0!	#DIV/0!	8.35224		#DIV/0!	#DIV/0!	#DIV/0!	4.82217		#DIV/0!	#DIV/0!	#DIV/0!		#DIV/0!	#DIV/0!	#DIV/0!		#DIV/0!	#DIV/0!	#DIV/0!
Sesquiterpene	Frag of 219_C15H22O_3	4.6064	201.165	C15H20		#DIV/0!	#DIV/0!	28.5633	129.707		#DIV/0!	#DIV/0!	22.8878	35.392		#DIV/0!	#DIV/0!	13.2143	20.4336		#DIV/0!	#DIV/0!	#DIV/0!		#DIV/0!	#DIV/0!	#DIV/0!		#DIV/0!	#DIV/0!	#DIV/0!
Sesquiterpene	Frag of 219_C15H22O_1	3.8451	201.165	C15H20		#DIV/0!	#DIV/0!	31.98	82.7867		#DIV/0!	#DIV/0!	19.601	25.5942		#DIV/0!	#DIV/0!	11.3166	14.7768		#DIV/0!	#DIV/0!	#DIV/0!		#DIV/0!	#DIV/0!	#DIV/0!		#DIV/0!	#DIV/0!	#DIV/0!
Sesquiterpene	Frag of 219_C15H22O_2	4.352	201.165	C15H20		34.1267	39.17	66.5267	88.8667		11.2662	11.9007	8.07546	6.44451		6.50454	6.87087	4.66237	3.72074		1.14778	1.9494	2.60402		0.19885	0.963033	1.38074		0.622322	0.0188295	0.00432783
Sesquiterpene	UK261	3.8581	219.175	C15H22O		#DIV/0!	#DIV/0!	41.9633	185.353		#DIV/0!	#DIV/0!	40.0414	69.1046		#DIV/0!	#DIV/0!	23.1179	39.8975		#DIV/0!	#DIV/0!	#DIV/0!		#DIV/0!	#DIV/0!	#DIV/0!		#DIV/0!	#DIV/0!	#DIV/0!
Sesquiterpene	UK371	4.6062	219.176	C15H22O		#DIV/0!	#DIV/0!	22.93	80.8		#DIV/0!	#DIV/0!	17.7625	25.2733		#DIV/0!	#DIV/0!	10.2552	14.5916		#DIV/0!	#DIV/0!	#DIV/0!		#DIV/0!	#DIV/0!	#DIV/0!		#DIV/0!	#DIV/0!	#DIV/0!
Unknown	UK119	0.4552	103.055			#DIV/0!	#DIV/0!	#DIV/0!	48.53		#DIV/0!	#DIV/0!	#DIV/0!	10.2061		#DIV/0!	#DIV/0!	#DIV/0!	5.89247		#DIV/0!	#DIV/0!	#DIV/0!		#DIV/0!	#DIV/0!	#DIV/0!		#DIV/0!	#DIV/0!	#DIV/0!
Unknown	UK128	0.8149	103.055			5.675	18.535	7.67667	37.42		1.11016	0.72832	1.9951	9.97021		0.64095	0.420496	1.15187	5.7563		3.26608	1.35272	6.59383		1.70756	0.43586	2.72112		0.00918736	0.246625	0.135408
Unknown	UK11	0.229	104.109			179.907	149.467	136.873	132.23		15.1781	25.6627	6.24489	16.9952		8.76311	14.8163	3.60549	9.8122		0.830801	0.760802	0.734992		-0.267425	-0.394407	-0.444199		0.168139	0.0258128	0.0227628
Unknown	UK110	0.3961	107.062			77.9233	86.4067	88.9667	93.6767		17.6121	15.8864	9.15792	17.4681		10.1683	9.17199	5.28733	10.0852		1.10887	1.14172	1.20216		0.149087	0.19121	0.265634		0.569464	0.406174	0.333097
Unknown	UK89	0.3251	111.009			4.18	#DIV/0!	35.165	63.9567		#DIV/0!	#DIV/0!	22.3658	7.74997		#DIV/0!	#DIV/0!	12.9129	4.47445		#DIV/0!	8.41268	15.3006		#DIV/0!	3.07257	3.93552		#DIV/0!	#DIV/0!	#DIV/0!
Unknown	UK103	0.3389	117.059			11.17	73.805	31.88	52.0867		#DIV/0!	26.962	23.0517	9.98435		#DIV/0!	15.5665	13.3089	5.76447		6.60743	2.85407	4.66309		2.72409	1.51302	2.22128		#DIV/0!	#DIV/0!	#DIV/0!
Unknown	UK122	0.6963	119.05	C8H6O		7.12333	10.3067	36.2333	42.6933		7.97417	9.43924	1.08103	6.35428		4.60389	5.44975	0.624135	3.66865		1.44689	5.08657	5.99345		0.532953	2.34669	2.58339		0.679143	0.0224498	0.00441972
Unknown	UK114	0.4054	123.045			#DIV/0!	11.0933	22.025	38.5367		#DIV/0!	8.92225	4.74469	6.18337		#DIV/0!	5.15126	2.73935	3.56997		#DIV/0!	#DIV/0!	#DIV/0!		#DIV/0!	#DIV/0!	#DIV/0!		#DIV/0!	#DIV/0!	#DIV/0!
Unknown	UK4	0.219	127			115.217	55.7433	121.98	39.9167		16.1719	19.5687	29.191	23.8065		9.33686	11.298	16.8535	13.7447		0.483813	1.0587	0.346449		-1.04748	0.0822952	-1.52929		0.0164897	0.747924	0.0141309
Unknown	UK98	0.3307	129.021			10.77	26.65	72.7967	136.683		0.636632	#DIV/0!	30.9082	26.2754		0.36756	#DIV/0!	17.8449	15.1701		2.47447	6.75921	12.6911		1.30712	2.75685	3.66575		#DIV/0!	0.0736707	0.0141656
Unknown	UK101	0.3317	130.067			248.613	306.257	226.937	391.663		32.6313	55.5301	26.4748	190.892		18.8397	32.0603	15.2852	110.212		1.23186	0.91281	1.57539		0.300838	-0.131614	0.65571		0.212389	0.424087	0.323055
Unknown	UK75	0.2793	131.002			82.25	51.4333	43.1733	3.16667		51.6337	1.44576	21.0475	1.43123		29.8107	0.834712	12.1518	0.826324		0.625329	0.524904	0.0385005		-0.677312	-0.929875	-4.69898		0.409884	0.321932	0.117447
Unknown	UK129	0.8151	131.051			6.22	14.1333	12.0233	42.79		2.07889	7.68611	5.01384	7.26892		1.20025	4.43758	2.89474	4.19671		2.27224	1.93301	6.87942		1.18412	0.95085	2.78229		0.211117	0.178582	0.00768811
Unknown	UK258	3.8556	133.101			46.1567	61.2233	54.8967	50.4		8.83199	5.67204	8.63142	17.8283		5.09915	3.27475	4.98335	10.2932		1.32642	1.18936	1.09193		0.407543	0.25018	0.126885		0.0786323	0.287531	0.736936
Unknown	UK169	2.1638	135.046			16.3533	58.13	58.83	44.6167		10.6214	8.22801	7.03209	19.024		6.13229	4.75044	4.05998	10.9835		3.55463	3.59743	2.72829		1.8297	1.84697	1.448		0.006818	0.00682739	0.106398
Unknown	UK211	3.5656	135.118	C10H14		65.9067	77.0167	83.5233	80.36		8.82238	8.05121	4.31724	5.24136		5.0936	4.64837	2.49256	3.0261		1.16857	1.2673	1.2193		0.224746	0.341755	0.286053		0.183033	0.0553258	0.0858359
Unknown	UK112	0.4024	136.077			9.76667	90.2667	58.69	129.613		2.96237	10.0145	12.0178	27.0953		1.71032	5.78188	6.93847	15.6435		9.24232	6.00922	13.271		3.20826	2.58718	3.7302		0.00288016	0.0152069	0.0157223
Unknown	UK149	1.5143	137.061			16.1533	46.1867	29.84	46.05		10.9862	15.6536	14.3972	4.95519		6.34288	9.03758	8.31224	2.86088		2.85927	1.8473	2.8508		1.51564	0.885416	1.51137		0.059669	0.265177	0.0269806
Unknown	UK79	0.2953	141.02			58.3	36.3633	43.1333	10.82		2.42006	16.0152	17.1662	#DIV/0!		1.39722	9.24636	9.91092	#DIV/0!		0.623728	0.739851	0.185592		-0.681011	-0.434693	-2.4298		0.13808	0.264333	#DIV/0!
Unknown	UK170	2.165	145.03			97.1	119.877	125.037	123.01		0.540648	15.4266	9.38856	1.34179		0.312143	8.90657	5.42049	0.774683		1.23457	1.28771	1.26684		0.304008	0.364808	0.341232		0.124724	0.0352675	0.000188958
Unknown	UK160	1.9317	145.03			81.22	103.393	100.453	114.117		3.38173	15.4451	3.56227	11.2299		1.95244	8.91722	2.05667	6.48358		1.273	1.23681	1.40503		0.348236	0.306619	0.490603		0.124836	0.0024913	0.0283724
Unknown	UK33	0.2449	145.051			58.99	93.42	78.9867	70.7933		3.66937	16.7347	2.56235	3.67606		2.11851	9.66178	1.47937	2.12238		1.58366	1.33898	1.20009		0.663261	0.421139	0.263143		0.0644157	0.00234358	0.017016
Unknown	UK120	0.4738	146.098			48.92	53.28	60.6367	57.77		5.1998	3.67833	8.80963	13.2311		3.0021	2.12368	5.08624	7.63896		1.08913	1.23951	1.18091		0.12317	0.309766	0.239896		0.308062	0.134641	0.370573
Unknown	UK96	0.3298	147.031			#DIV/0!	#DIV/0!	22.6	46.4267		#DIV/0!	#DIV/0!	#DIV/0!	15.6923		#DIV/0!	#DIV/0!	#DIV/0!	9.05997		#DIV/0!	#DIV/0!	#DIV/0!		#DIV/0!	#DIV/0!	#DIV/0!		#DIV/0!	#DIV/0!	#DIV/0!
Unknown	UK41	0.2497	148.063			67.4967	85.77	100.485	74.69		28.0437	#DIV/0!	82.88	3.51467		16.1911	#DIV/0!	47.8508	2.0292		1.27073	1.48874	1.10657		0.345657	0.574092	0.146099		#DIV/0!	0.67342	0.701248
Unknown	UK99	0.3309	150.06			38.205	32.73	25.54	19.26		2.93449	1.49907	1.1738	12.5057		1.69423	0.865486	0.677692	7.22019		0.856694	0.668499	0.504122		-0.223148	-0.581003	-0.988154		0.184989	0.0702489	0.11097
Unknown	UK210	3.5642	153.129			28.9333	27.2967	34.9367	34.74		1.48971	13.0204	4.40523	4.20096		0.860084	7.51733	2.54336	2.42543		0.943433	1.20749	1.20069		-0.0840078	0.272009	0.263865		0.848351	0.131106	0.127098
Unknown	UK67	0.2744	154.004			158.423	92.0367	65.7433	14.0067		32.8581	16.6938	31.3614	7.61055		18.9706	9.63819	18.1065	4.39395		0.580954	0.414985	0.0884129		-0.783504	-1.26887	-3.4996		0.0532383	0.0242282	0.0132661
Unknown	UK379	4.6388	158.153			85.24	69.1933	82.3367	64.9733		25.2075	4.69153	23.8488	3.67791		14.5536	2.70865	13.7691	2.12344		0.811747	0.965939	0.76224		-0.300898	-0.0499955	-0.391683		0.385349	0.891808	0.297448
Unknown	UK143	1.2578	163.055			37.5067	37.9067	54.5533	#DIV/0!		11.5515	15.7589	19.8265	#DIV/0!		6.66926	9.09839	11.4468	#DIV/0!		1.01066	1.4545	#DIV/0!		0.0153045	0.54052	#DIV/0!		0.973559	0.282948	#DIV/0!
Unknown	UK172	2.2231	163.055			#DIV/0!	87.685	83.465	86.6233		#DIV/0!	8.29436	1.56271	9.69644		#DIV/0!	4.78875	0.902229	5.59824		#DIV/0!	#DIV/0!	#DIV/0!		#DIV/0!	#DIV/0!	#DIV/0!		#DIV/0!	#DIV/0!	#DIV/0!
Unknown	UK32	0.2441	163.061			33.7633	69.4667	61.88	62.51		4.12002	13.8312	1.20403	3.61141		2.37869	7.98547	0.69515	2.08505		2.05746	1.83276	1.85142		1.04086	0.874016	0.88863		0.0375003	0.00425981	0.000879651
Unknown	UK243	3.805	164.072			6.71	27.03	10.855	15.5833		#DIV/0!	21.9392	3.66988	9.86867		#DIV/0!	12.6666	2.11881	5.69768		4.02832	1.61773	2.3224		2.01018	0.693975	1.21562		#DIV/0!	#DIV/0!	#DIV/0!
Unknown	UK111	0.397	164.126			54.3033	78.79	62.1633	85.0667		10.8709	31.0619	26.39	20.1098		6.2763	17.9336	15.2363	11.6104		1.45092	1.14474	1.56651		0.536972	0.195023	0.647553		0.304453	0.66978	0.0998795
Unknown	UK113	0.4049	165.056			46.1267	101.88	98.7867	198.857		0.840496	2.04727	29.0173	33.636		0.485261	1.18199	16.7532	19.4198		2.2087	2.14164	4.3111		1.1432	1.09872	2.10806		7.20594e-05	0.0879262	0.0157387
Unknown	UK163	2.0523	167.072			83.49	71.7633	119.57	85.2867		4.4189	11.4606	17.5216	8.15777		2.55125	6.61679	10.1161	4.70989		0.859544	1.43215	1.02152		-0.218357	0.51818	0.0307168		0.21126	0.0626485	0.758858
Unknown	UK195	3.4441	167.072			#DIV/0!	8.28	7.98	8.83		#DIV/0!	0.905097	#DIV/0!	#DIV/0!		#DIV/0!	0.522558	#DIV/0!	#DIV/0!		#DIV/0!	#DIV/0!	#DIV/0!		#DIV/0!	#DIV/0!	#DIV/0!		#DIV/0!	#DIV/0!	#DIV/0!
Unknown	UK1	0.2156	168.026			121.9	70.3667	88.67	47.67		11.5084	16.15	55.2709	20.0424		6.6444	9.32421	31.9107	11.5715		0.577249	0.7274	0.391058		-0.792734	-0.45918	-1.35454		0.0136144	0.407837	0.00972032
Unknown	UK137	1.0284	171.067			16.27	30.615	51.3767	78.42		10.5203	2.60922	2.89208	12.0208		6.07388	1.50644	1.66974	6.94019		1.88168	3.15775	4.81991		0.912024	1.6589	2.26901		0.133386	0.0222517	0.00268958
Unknown	UK162	2.0453	171.15			60.6933	94.98	78.88	94.6567		1.59378	7.40872	4.54268	14.972		0.920169	4.27743	2.62271	8.64407		1.56492	1.29965	1.55959		0.646086	0.378121	0.641166		0.0122658	0.0126425	0.0575749
Unknown	UK271	3.9059	171.15	C9H18N2O		337.28	281.83	315.02	282.163		11.9682	30.227	19.9812	18.9709		6.90987	17.4515	11.5362	10.9528		0.835597	0.934001	0.836585		-0.259122	-0.0985033	-0.257416		0.0709949	0.188835	0.0187267
Unknown	UK176	2.5825	172.098			5.55667	12.74	6.385	78.2733		4.0858	6.09526	3.30219	22.0009		2.35894	3.5191	1.90652	12.7022		2.29274	1.14907	14.0864		1.19707	0.200467	3.81623		0.308099	0.820781	0.0258924
Unknown	UK63	0.2695	172.979			106.467	32.98	8.61	8.865		11.2557	40.4918	3.49311	6.65387		6.49847	23.3779	2.01675	3.84162		0.309768	0.0808704	0.0832655		-1.69074	-3.62824	-3.58614		0.0787198	0.00186062	0.00119863
Unknown	UK369	4.6037	173.133			#DIV/0!	#DIV/0!	4.24	22.5733		#DIV/0!	#DIV/0!	#DIV/0!	15.0066		#DIV/0!	#DIV/0!	#DIV/0!	8.66409		#DIV/0!	#DIV/0!	#DIV/0!		#DIV/0!	#DIV/0!	#DIV/0!		#DIV/0!	#DIV/0!	#DIV/0!
Unknown	UK224	3.657	174.15			6.34	21.38	13.13	17.0833		3.05372	1.77325	5.79828	5.7247		1.76307	1.02378	3.34764	3.30515		3.37224	2.07098	2.69453		1.75371	1.05031	1.43003		0.00406964	0.317611	0.0628362
Unknown	UK64	0.2696	177.027			68.9767	82.5633	28.4567	3.21		42.6865	33.0926	21.0168	3.53553		24.6451	19.106	12.134	2.04124		1.19697	0.412555	0.0465375		0.259393	-1.27734	-4.42546		0.686856	0.239176	0.114968
Unknown	UK77	0.2912	177.04			112.887	93.99	67.4233	9.01333		5.25458	47.6266	54.3935	5.63442		3.03373	27.4972	31.4041	3.25303		0.832605	0.597266	0.0798441		-0.264296	-0.743555	-3.64667		0.563604	0.284152	2.07476e-05
Unknown	UK187	3.026	177.056			33.6467	48.2333	78.1433	112.67		21.4753	30.5123	8.7568	20.2839		12.3988	17.6163	5.05574	11.7109		1.43352	2.32247	3.34862		0.519567	1.21566	1.74357		0.539419	0.0539173	0.00985808
Unknown	UK166	2.0732	177.056			5.42	46.04	62.3033	126.703		2.34759	4.01303	12.0496	28.8957		1.35538	2.31692	6.95682	16.683		8.49446	11.4951	23.377		3.08652	3.52294	4.54702		0.000749196	0.0113204	0.0176154
Unknown	UK121	0.5463	177.14			26.47	35.6733	38.5967	30.72		15.9534	4.68116	7.04465	19.3087		9.21072	2.70267	4.06723	11.1479		1.34769	1.45813	1.16056		0.430488	0.544118	0.21482		0.425903	0.32175	0.783947
Unknown	UK87	0.3237	179.05			87.0067	105.373	115.413	85.1967		10.6458	10.525	21.1312	10.119		6.14634	6.07662	12.2001	5.84221		1.21109	1.32649	0.979197		0.276312	0.407612	-0.030329		0.100781	0.130496	0.841443
Unknown	UK378	4.6308	181.124			42.1733	43.0333	58.5067	53.59		2.96078	7.60501	10.549	11.9124		1.70941	4.39075	6.09045	6.8776		1.02039	1.38729	1.27071		0.0291235	0.47227	0.345633		0.868489	0.106232	0.234858
Unknown	UK244	3.8055	182.083			10.63	75.995	27.495	50.7033		#DIV/0!	5.69221	15.1109	5.30631		#DIV/0!	3.2864	8.72427	3.0636		7.14911	2.58655	4.76983		2.83776	1.37103	2.25394		#DIV/0!	#DIV/0!	#DIV/0!
Unknown	UK216	3.5885	182.083			14.06	54.1	21.23	45.24		#DIV/0!	29.8665	6.39225	7.05711		#DIV/0!	17.2435	3.69056	4.07442		3.8478	1.50996	3.21764		1.94403	0.594508	1.686		#DIV/0!	#DIV/0!	#DIV/0!
Unknown	UK74	0.2786	183.008			38.8033	#DIV/0!	47.0133	47.83		12.6157	#DIV/0!	21.5344	#DIV/0!		7.28366	#DIV/0!	12.4329	#DIV/0!		#DIV/0!	1.21158	1.23263		#DIV/0!	0.276889	0.301735		#DIV/0!	0.60609	#DIV/0!
Unknown	UK19	0.2369	183.051			73.3167	74.8967	98.8867	64.3067		2.47067	3.6372	8.9023	10.0779		1.42644	2.09994	5.13975	5.81845		1.02155	1.34876	0.877108		0.0307603	0.431635	-0.189173		0.571691	0.0306485	0.258532
Unknown	UK147	1.4768	183.066	C10H6N4		#DIV/0!	5.47	2.89	8.295		#DIV/0!	#DIV/0!	#DIV/0!	1.90212		#DIV/0!	#DIV/0!	#DIV/0!	1.09819		#DIV/0!	#DIV/0!	#DIV/0!		#DIV/0!	#DIV/0!	#DIV/0!		#DIV/0!	#DIV/0!	#DIV/0!
Unknown	UK133	0.9462	183.067			#DIV/0!	#DIV/0!	4.99	5.05		#DIV/0!	#DIV/0!	#DIV/0!	0.735391		#DIV/0!	#DIV/0!	#DIV/0!	0.424578		#DIV/0!	#DIV/0!	#DIV/0!		#DIV/0!	#DIV/0!	#DIV/0!		#DIV/0!	#DIV/0!	#DIV/0!
Unknown	UK3	0.2181	184.005			33.8933	15.1133	23.255	5.54		4.91315	5.60008	0.968736	#DIV/0!		2.83661	3.23321	0.5593	#DIV/0!		0.445909	0.686123	0.163454		-1.16518	-0.543461	-2.61304		0.0124568	0.0575338	#DIV/0!
Unknown	UK8	0.2272	185.034			15.125	40.755	15.68	74.9267		9.86414	1.74655	13.9724	39.2091		5.69506	1.00837	8.06699	22.6374		2.69455	1.03669	4.95383		1.43004	0.0519904	2.30854		0.159965	0.967975	0.108776
Unknown	UK23	0.2383	191.041			75.0833	59.4467	69	14.15		1.15327	13.4896	1.72522	9.99356		0.665841	7.78825	0.996059	5.76979		0.791743	0.918979	0.188457		-0.336897	-0.121896	-2.40769		0.181606	0.0101258	0.00818623
Unknown	UK281	3.953	191.144			173.683	256.41	203.073	197.943		40.1126	23.6298	15.9772	20.8106		23.159	13.6427	9.22443	12.015		1.47631	1.16922	1.13968		0.561993	0.225541	0.188628		0.0490055	0.33436	0.420957
Unknown	UK28	0.2415	196.065			119.477	222.103	202.133	197.15		13.3764	10.4452	38.0566	42.6601		7.72285	6.03051	21.972	24.6298		1.85897	1.69182	1.65011		0.894502	0.758578	0.722565		0.000628656	0.0512065	0.0763124
Unknown	UK154	1.8264	200.053			58.38	62.86	59.4933	45.375		4.07523	1.36209	10.2428	6.39932		2.35284	0.786405	5.91367	3.69465		1.07674	1.01907	0.777235		0.106668	0.0272538	-0.363577		0.189314	0.873771	0.159812
Unknown	UK192	3.2264	202.124			6.265	10.3233	68.39	132.09		0.869741	4.35146	15.8604	28.2946		0.502145	2.51232	9.157	16.3359		1.64778	10.9162	21.0838		0.720522	3.4484	4.39806		0.244452	0.0206489	0.0163328
Unknown	UK10	0.2283	203.054			12.235	128.413	14.9767	40.6167		7.38927	69.2498	6.87362	12.5489		4.26619	39.9814	3.96849	7.24514		10.4956	1.22408	3.31971		3.39171	0.291702	1.73106		0.0984585	0.714406	0.0502227
Unknown	UK134	0.9825	203.14			7.62667	44.4033	34.73	51.5967		3.61597	3.6947	3.8028	10.8707		2.08768	2.13314	2.19555	6.27623		5.82212	4.55376	6.7653		2.54154	2.18706	2.75815		0.000249933	0.000873682	0.0128649
Unknown	UK191	3.0815	206.082			17.7333	72.0233	69.8433	127.69		6.10342	11.3817	7.47024	25.2979		3.52381	6.57124	4.31294	14.6057		4.06147	3.93853	7.20056		2.022	1.97766	2.84811		0.00498769	0.000873423	0.0133329
Unknown	UK368	4.5011	206.155			55.71	19.6733	16.25	24.3367		15.6359	21.0337	8.20193	26.0909		9.02737	12.1438	4.73539	15.0636		0.353138	0.291689	0.436846		-1.50169	-1.7775	-1.1948		0.0812323	0.0300915	0.164293
Unknown	UK181	2.8711	207.067			97.7633	113.137	79.24	75.76		5.93685	1.79723	7.53793	5.90366		3.42764	1.03763	4.35203	3.40848		1.15725	0.810529	0.774933		0.210701	-0.303065	-0.367857		0.0370188	0.0311615	0.0104034
Unknown	UK178	2.8441	207.14			26.4167	54.59	22.88	38.5367		9.47431	14.0074	18.6747	13.8626		5.47	8.08716	10.7818	8.00357		2.0665	0.86612	1.4588		1.04719	-0.207361	0.544783		0.0523014	0.789154	0.287607
Unknown	UK278	3.9235	207.16			36.0867	36.79	43.5633	46.6467		8.17817	7.27821	10.5395	21.7172		4.72167	4.20207	6.08497	12.5384		1.01949	1.20719	1.29263		0.0278478	0.271648	0.370308		0.916828	0.389788	0.497111
Unknown	UK320	4.3923	208.169			12.02	11.56	15.9767	12.865		#DIV/0!	3.17227	11.2855	1.25158		#DIV/0!	1.83151	6.51571	0.722599		0.96173	1.32917	1.0703		-0.0562955	0.41053	0.0980146		#DIV/0!	#DIV/0!	#DIV/0!
Unknown	UK326	4.4071	209.077			32.8733	31.72	37.94	20.09		2.61077	3.88495	12.7884	5.92408		1.50733	2.24297	7.3834	3.42027		0.964916	1.15413	0.611134		-0.051525	0.206802	-0.71044		0.694455	0.565936	0.0477691
Unknown	UK267	3.8851	209.145			26.35	35.635	#DIV/0!	36.5		#DIV/0!	2.90621	#DIV/0!	14.2977		#DIV/0!	1.6779	#DIV/0!	8.25478		1.35237	#DIV/0!	1.3852		0.435492	#DIV/0!	0.470094		#DIV/0!	#DIV/0!	#DIV/0!
Unknown	UK185	2.9746	209.155			146.177	225.623	190.027	153.967		26.2538	24.9245	8.96661	14.5137		15.1576	14.3902	5.17687	8.37948		1.5435	1.29998	1.05329		0.626203	0.378489	0.074905		0.0191786	0.0890069	0.682308
Unknown	UK285	3.9587	209.155			110.12	153.09	117.093	121.007		7.74989	13.8767	12.0653	15.1901		4.4744	8.01171	6.96592	8.76998		1.39021	1.06332	1.09886		0.475304	0.0885824	0.13601		0.0214541	0.489402	0.370632
Unknown	UK387	4.8227	209.155			26.4767	18.915	36.19	13.6667		33.6374	17.5999	32.5068	14.1628		19.4205	10.1613	18.7678	8.17687		0.714403	1.36686	0.516178		-0.485191	0.45087	-0.95406		0.764748	0.737308	0.590723
Unknown	UK82	0.3124	212.01			#DIV/0!	#DIV/0!	57.5467	72.6267		#DIV/0!	#DIV/0!	20.6398	25.276		#DIV/0!	#DIV/0!	11.9164	14.5931		#DIV/0!	#DIV/0!	#DIV/0!		#DIV/0!	#DIV/0!	#DIV/0!		#DIV/0!	#DIV/0!	#DIV/0!
Unknown	UK140	1.2014	213.078			6.66	24.4	32.3567	13.9067		#DIV/0!	12.7363	4.0234	7.03481		#DIV/0!	7.3533	2.32291	4.06155		3.66366	4.85836	2.08809		1.87329	2.28047	1.06218		#DIV/0!	#DIV/0!	#DIV/0!
Unknown	UK393	4.9513	214.128			58.2767	29.7733	39.95	26.51		41.2181	23.6318	11.6164	17.1461		23.7973	13.6438	6.70675	9.89929		0.510896	0.685523	0.454899		-0.968898	-0.544723	-1.13638		0.371086	0.526439	0.315115
Unknown	UK70	0.2761	215.018			6.93	7.36	22.525	64.24		7.11349	5.54248	8.06809	41.2629		4.10698	3.19995	4.65811	23.8231		1.06205	3.25036	9.26984		0.0868504	1.7006	3.21254		0.949618	0.178809	0.132717
Unknown	UK307	4.1747	215.107			39.79	36.9133	24.15	23.745		5.28149	6.4097	19.7283	1.54856		3.04927	3.70064	11.3901	0.894064		0.927704	0.606936	0.596758		-0.108264	-0.720383	-0.744782		0.582003	0.458189	0.0246911
Unknown	UK273	3.9209	215.109			43.3333	70.2433	62.32	43.9333		6.92336	5.91237	5.28733	6.32381		3.9972	3.41351	3.05264	3.65105		1.621	1.43815	1.01385		0.696884	0.524218	0.0198387		0.00735038	0.0220344	0.917131
Unknown	UK83	0.3167	217.131			35.6267	46.31	28.7133	33.37		4.49552	2.72138	1.86151	2.13546		2.59549	1.57119	1.07475	1.23291		1.29987	0.805951	0.936658		0.378366	-0.311237	-0.0944058		0.0335205	0.101437	0.508371
Unknown	UK177	2.5845	218.103			4.30667	9.33	7.83	42.4167		1.28784	3.39589	6.3047	12.1682		0.743535	1.96062	3.64002	7.02529		2.16641	1.81811	9.84907		1.11531	0.862441	3.29999		0.110909	0.436367	0.031145
Unknown	UK9	0.2282	219.028			80.7067	398.273	74.5767	126.113		1.10365	223.257	17.3908	30.8297		0.63719	128.898	10.0406	17.7996		4.93483	0.924046	1.56261		2.303	-0.113964	0.643961		0.132722	0.603889	0.125222
Unknown	UK127	0.744	220.066			35.73	33.2	45.25	36.41		0.86267	0.367696	4.7553	12.5307		0.498063	0.212289	2.74548	7.23461		0.929191	1.26644	1.01903		-0.105953	0.340782	0.0271988		0.110976	0.0679856	0.933811
Unknown	UK321	4.3963	226.181			120.95	105.433	164.15	100.207		35.3498	21.3546	67.326	7.10356		20.4092	12.3291	38.8707	4.10125		0.87171	1.35717	0.828497		-0.19808	0.440604	-0.271432		0.557833	0.397136	0.417241
Unknown	UK342	4.438	227.127			42.09	5.075	73.16	4.995		17.3807	1.73241	#DIV/0!	0.374767		10.0347	1.00021	#DIV/0!	0.216372		0.120575	1.73818	0.118674		-3.052	0.797578	-3.07492		0.201099	#DIV/0!	0.203531
Unknown	UK377	4.6281	228.197			81.2433	45.69	34.865	37.145		9.08931	33.9881	11.9289	47.157		5.24772	19.6231	6.88715	27.2261		0.562385	0.429143	0.457207		-0.830371	-1.22047	-1.12908		0.206279	0.0528669	0.408166
Unknown	UK277	3.9231	229.143			122.473	101.883	138.643	141.053		35.2776	26.6268	21.9258	67.6302		20.3675	15.373	12.6588	39.0463		0.831882	1.13203	1.15171		-0.26555	0.178911	0.203773		0.468143	0.543823	0.701392
Unknown	UK198	3.5523	231.051			#DIV/0!	19.7633	30.74	37.13		#DIV/0!	13.2982	#DIV/0!	15.7901		#DIV/0!	7.67774	#DIV/0!	9.11642		#DIV/0!	#DIV/0!	#DIV/0!		#DIV/0!	#DIV/0!	#DIV/0!		#DIV/0!	#DIV/0!	#DIV/0!
Unknown	UK329	4.4115	231.051			66.75	41.1533	35.2433	49.9133		5.6553	9.38983	27.0087	15.7603		3.26509	5.42122	15.5935	9.0992		0.616529	0.52799	0.747765		-0.697759	-0.921417	-0.419343		0.0229222	0.176229	0.197659
Unknown	UK184	2.945	231.088			9.185	26.31	15.8367	22.31		0.714178	3.06535	11.1925	6.87308		0.412331	1.76978	6.46199	3.96817		2.86445	1.72419	2.42896		1.51826	0.785917	1.28034		0.00703964	0.411578	0.222607
Unknown	UK72	0.2772	231.998			62.7067	13.2833	12.915	10.39		14.3851	18.7759	5.19723	1.82434		8.30526	10.8403	3.00062	1.05328		0.211833	0.205959	0.165692		-2.239	-2.27957	-2.59342		0.0250171	0.0162898	0.0221645
Unknown	UK86	0.3235	233.06			25.0733	40.8333	37.69	32.3233		11.9274	3.94338	7.66832	1.25524		6.8863	2.27671	4.42731	0.724715		1.62856	1.50319	1.28915		0.703594	0.588028	0.366422		0.138879	0.210068	0.40293
Unknown	UK275	3.9213	233.119			13.5367	34.2433	20.2667	20.74		5.43434	4.22916	10.3765	0.540278		3.13752	2.44171	5.99086	0.311929		2.52967	1.49717	1.53213		1.33895	0.582236	0.615543		0.00759713	0.39256	0.14727
Unknown	UK29	0.2416	234.021			126.847	280.56	234.54	223.1		12.0814	17.1487	54.573	46.7362		6.97522	9.90079	31.5077	26.9832		2.2118	1.849	1.75882		1.14522	0.886748	0.814605		0.000410361	0.06969	0.0623014
Unknown	UK188	3.0791	234.077			3.7	8.665	6.37333	6.97		#DIV/0!	8.54892	5.57007	1.69706		#DIV/0!	4.93572	3.21588	0.979796		2.34189	1.72252	1.88378		1.22767	0.784523	0.913633		#DIV/0!	#DIV/0!	#DIV/0!
Unknown	UK131	0.8541	237.089			61.74	77.4267	73.53	66.2367		8.50859	6.55669	6.46798	5.64101		4.91244	3.78551	3.73429	3.25684		1.25408	1.19096	1.07283		0.326625	0.252128	0.101425		0.0687147	0.133732	0.494004
Unknown	UK84	0.3178	240.151			107.433	109.45	109.69	90.8633		2.84078	9.43569	10.2861	4.32412		1.64013	5.4477	5.9387	2.49653		1.01877	1.02101	0.845765		0.0268303	0.0299903	-0.241672		0.752214	0.745114	0.00786336
Unknown	UK384	4.7983	240.233			43.3433	28.7133	41.6667	21.67		15.6136	4.99246	26.7289	12.3454		9.01454	2.8824	15.432	7.12764		0.662463	0.961317	0.499962		-0.594089	-0.0569164	-1.00011		0.241363	0.930788	0.136155
Unknown	UK324	4.4002	244.192			22.17	18.9933	31.45	19.0567		6.61009	4.84566	13.5322	1.4174		3.81634	2.79764	7.8128	0.818338		0.856713	1.41858	0.85957		-0.223116	0.504451	-0.218313		0.541907	0.366462	0.502566
Unknown	UK386	4.8027	245.08			58.78	27.15	38.5567	26.78		14.9765	7.15592	13.939	3.06413		8.6467	4.13147	8.0477	1.76908		0.461892	0.655949	0.455597		-1.11437	-0.608345	-1.13417		0.161065	0.26025	0.195283
Unknown	UK206	3.5562	245.094			18.85	46.18	13.0867	19.04		#DIV/0!	35.4137	6.39279	6.65437		#DIV/0!	20.4461	3.69088	3.8419		2.44987	0.694253	1.01008		1.2927	-0.526467	0.014469		#DIV/0!	#DIV/0!	#DIV/0!
Unknown	UK43	0.2504	247.043			28.8033	30.11	16.2567	23.96		9.68292	34.8741	13.5508	12.2047		5.59044	20.1346	7.82356	7.04637		1.04537	0.564402	0.831848		0.0640069	-0.825204	-0.265608		0.955146	0.268713	0.687224
Unknown	UK283	3.9582	248.082			24.28	46.9233	42.2933	34.5967		12.0335	0.435928	11.5509	2.01148		6.94755	0.251683	6.66892	1.16133		1.93259	1.7419	1.4249		0.950537	0.800662	0.510865		0.0824477	0.134875	0.27435
Unknown	UK164	2.0673	248.127			1.91667	3.555	3.05333	43.3533		1.02163	0.855599	0.627721	11.7603		0.58984	0.49398	0.362415	6.7898		1.85478	1.59304	22.6191		0.89125	0.671786	4.49947		0.161018	0.190289	0.0250851
Unknown	UK6	0.2235	249.043			6.14	43.4767	10.355	28.88		#DIV/0!	27.9874	0.601041	19.2192		#DIV/0!	16.1585	0.347011	11.0962		7.08089	1.68648	4.70358		2.82393	0.754017	2.23376		#DIV/0!	#DIV/0!	#DIV/0!
Unknown	UK141	1.2304	249.125			#DIV/0!	#DIV/0!	49.31	116.357		#DIV/0!	#DIV/0!	#DIV/0!	26.2882		#DIV/0!	#DIV/0!	#DIV/0!	15.1775		#DIV/0!	#DIV/0!	#DIV/0!		#DIV/0!	#DIV/0!	#DIV/0!		#DIV/0!	#DIV/0!	#DIV/0!
Unknown	UK189	3.0805	252.088			25.2867	34.5367	49.92	89.6667		16.4114	21.2106	6.23668	17.9873		9.47513	12.246	3.60075	10.385		1.36581	1.97416	3.54601		0.449752	0.981241	1.82619		0.584318	0.109093	0.0103876
Unknown	UK383	4.7068	255.16			20.9167	20.64	24.46	15.69		23.8774	#DIV/0!	28.0863	9.04668		13.7856	#DIV/0!	16.2156	5.22311		0.986773	1.1694	0.75012		-0.01921	0.225771	-0.414808		#DIV/0!	0.897111	0.750053
Unknown	UK301	4.0888	255.221			11.335	9.085	19.445	8.74		10.0904	8.06809	13.131	5.572		5.8257	4.65811	7.58117	3.217		0.8015	1.71548	0.771063		-0.319226	0.778615	-0.375079		0.829404	0.564276	0.787657
Unknown	UK57	0.2626	258.051			173.773	129.2	133.143	46.88		27.2599	28.7996	17.8253	28.5907		15.7385	16.6275	10.2914	16.5069		0.743497	0.76619	0.269777		-0.427601	-0.384227	-1.89016		0.123613	0.107801	0.00514535
Unknown	UK115	0.4139	259.03			8.735	#DIV/0!	32.29	33.48		2.2981	#DIV/0!	2.3058	2.37462		1.32681	#DIV/0!	1.33125	1.37099		#DIV/0!	3.69662	3.83286		#DIV/0!	1.88621	1.93842		#DIV/0!	0.00484126	0.00402431
Unknown	UK49	0.2553	263.02			169.03	219.56	105.23	165.667		28.5029	101.22	33.9706	29.4958		16.4561	58.4395	19.6129	17.0294		1.29894	0.622552	0.980102		0.377336	-0.683733	-0.028996		0.482297	0.0692242	0.893934
Unknown	UK62	0.2682	263.038			109.14	29.9767	161.537	98.3567		115.827	15.1639	124.003	143.609		66.8729	8.75486	71.593	82.913		0.274663	1.48009	0.901197		-1.86427	0.565682	-0.150085		0.357919	0.621232	0.924444
Unknown	UK60	0.2644	263.053			70.8267	84.9633	147.947	108.76		52.48	67.7908	8.71781	62.9246		30.2993	39.139	5.03323	36.3295		1.1996	2.08886	1.53558		0.262548	1.06271	0.618784		0.7902	0.122214	0.468916
Unknown	UK367	4.4865	264.233			27.73	4.24	11.9733	7.5		#DIV/0!	#DIV/0!	15.4563	6.68923		#DIV/0!	#DIV/0!	8.9237	3.86203		0.152903	0.431783	0.270465		-2.70931	-1.21162	-1.88649		#DIV/0!	#DIV/0!	#DIV/0!
Unknown	UK7	0.2268	266.037			5.34	31.1033	6.86	21.135		#DIV/0!	11.0922	#DIV/0!	26.3963		#DIV/0!	6.40409	#DIV/0!	15.2399		5.82459	1.28464	3.95787		2.54216	0.361369	1.98472		#DIV/0!	#DIV/0!	#DIV/0!
Unknown	UK323	4.3974	266.174			29.5767	20.72	37.4267	24.2967		7.4653	11.827	17.2191	3.08685		4.31009	6.82834	9.94146	1.78219		0.700552	1.26541	0.821481		-0.513435	0.339607	-0.283701		0.344738	0.525945	0.349126
Unknown	UK53	0.2583	271.068			17.73	11.445	2.885	1.635		21.4709	2.60922	1.95869	0.770746		12.3962	1.50644	1.13085	0.444991		0.645516	0.162719	0.0922166		-0.631475	-2.61955	-3.43883		0.66394	0.353591	0.323636
Unknown	UK348	4.4464	271.243	C20H30		374.13	201.317	137.027	260.88		168.136	107.541	12.914	45.337		97.0735	62.0888	7.45591	26.1754		0.538093	0.366254	0.697298		-0.894073	-1.44908	-0.520153		0.220127	0.133778	0.364145
Unknown	UK392	4.9317	272.26			29.69	17.2433	26.8	12.955		12.9542	2.07165	14.9217	5.50836		7.47911	1.19607	8.61502	3.18025		0.580779	0.902661	0.436342		-0.783938	-0.147744	-1.19647		0.400985	0.835378	0.290223
Unknown	UK51	0.256	273.083			43.8067	140.93	78.2833	60.5533		18.1093	50.2777	7.65534	8.4676		10.4554	29.0279	4.41981	4.88877		3.21709	1.78702	1.38229		1.68576	0.837555	0.467056		0.0652834	0.0643492	0.247729
Unknown	UK207	3.5572	273.088			8.4	42.8833	14.6733	31.02		5.6133	25.8107	1.69167	7.49262		3.24084	14.9018	0.976684	4.32586		5.10516	1.74683	3.69286		2.35196	0.804735	1.88474		0.141164	0.185275	0.0162363
Unknown	UK233	3.7139	273.169			118.73	93.9333	138.413	57.4233		88.9524	2.04835	59.0271	33.4		51.3567	1.18261	34.0793	19.2835		0.791151	1.16578	0.483646		-0.337975	0.221298	-1.04798		0.67693	0.767715	0.357804
Unknown	UK190	3.0807	274.07			4.73	2.66667	4.04	7.08		2.92932	1.79584	1.15326	2.43245		1.69124	1.03683	0.665833	1.40437		0.563777	0.854123	1.49683		-0.826803	-0.227485	0.581909		0.368074	0.733012	0.410652
Unknown	UK388	4.8813	274.275			#DIV/0!	#DIV/0!	#DIV/0!	#DIV/0!		#DIV/0!	#DIV/0!	#DIV/0!	#DIV/0!		#DIV/0!	#DIV/0!	#DIV/0!	#DIV/0!		#DIV/0!	#DIV/0!	#DIV/0!		#DIV/0!	#DIV/0!	#DIV/0!		#DIV/0!	#DIV/0!	#DIV/0!
Unknown	UK391	4.9164	275.149			29.58	34.31	58.49	56.7967		23.0901	18.0497	8.16791	4.17534		13.3311	10.421	4.71574	2.41063		1.15991	1.97735	1.9201		0.214007	0.983568	0.941184		0.794457	0.151796	0.174407
Unknown	UK56	0.2613	279.06			122.17	93.7667	111.477	12.495		4.99147	7.98492	26.3556	10.7551		2.88183	4.6101	15.2164	6.20946		0.76751	0.912472	0.102276		-0.381743	-0.132148	-3.28947		0.0102516	0.557064	0.0237814
Unknown	UK39	0.249	279.071			17.9933	8.87	16.305	5.035		5.24513	#DIV/0!	8.1388	0.247487		3.02828	#DIV/0!	4.69894	0.142887		0.49296	0.906169	0.279826		-1.02046	-0.142148	-1.8374		#DIV/0!	0.825111	0.0500758
Unknown	UK50	0.2554	281.073			44.1367	157.567	23.24	32.85		15.9379	58.3512	4.97803	15.6712		9.20173	33.6891	2.87407	9.0478		3.56997	0.526546	0.744279		1.83591	-0.925368	-0.426084		0.0690378	0.141107	0.431171
Unknown	UK5	0.2209	282.012			32.125	51.2	25.71	2.44		1.35057	8.18999	2.6163	1.0479		0.779754	4.72849	1.51052	0.605007		1.59377	0.800311	0.0759533		0.672447	-0.321367	-3.71874		0.0514511	0.129059	0.00234681
Unknown	UK61	0.2671	287.055			93.8667	43.04	123.67	84.5433		3.41579	21.7525	15.3268	34.5695		1.97211	12.5588	8.8489	19.9587		0.458523	1.31751	0.900675		-1.12493	0.397811	-0.150922		0.0528325	0.0716073	0.686954
Unknown	UK45	0.2521	287.063			16.86	8.24667	9.2	5.55667		2.26274	2.04647	2.89914	3.9942		1.30639	1.18153	1.67382	2.30605		0.489126	0.54567	0.329577		-1.03172	-0.873899	-1.60131		0.0460825	0.105362	0.0275321
Unknown	UK272	3.9186	289.166			42.5833	41.67	50.7633	42.6533		9.53412	11.1004	11.9248	3.30008		5.50453	6.40882	6.88479	1.9053		0.978552	1.19209	1.00164		-0.0312798	0.253498	0.00236961		0.919228	0.408304	0.991313
Unknown	UK362	4.4515	289.245			74.8533	40.1467	20.74	45.9		31.7727	23.4621	11.4512	25.8103		18.344	13.5459	6.61133	14.9016		0.536338	0.277075	0.613199		-0.898786	-1.85165	-0.705572		0.208671	0.0846765	0.290355
Unknown	UK353	4.4488	289.253			72.6667	41.2	14.8167	53.9367		31.262	25.0255	12.58	12.8588		18.0491	14.4485	7.26304	7.42402		0.566972	0.203899	0.742248		-0.818649	-2.29407	-0.430027		0.248311	0.0693888	0.416148
Unknown	UK68	0.2748	291.02			324.407	233.637	232.057	90.7367		72.6774	46.5446	67.451	26.2343		41.9603	26.8725	38.9429	15.1464		0.720197	0.715326	0.2797		-0.473537	-0.483326	-1.83805		0.155015	0.182394	0.0208
Unknown	UK108	0.3642	292.134			20	29.87	40.0433	44.5733		7.42462	9.14328	6.51479	2.15484		4.28661	5.27888	3.76131	1.2441		1.4935	2.00217	2.22867		0.578697	1.00156	1.15618		0.286729	0.0887143	0.118393
Unknown	UK179	2.8529	293.118			3.18	3.72333	20.8033	66.74		1.29677	3.50023	15.0421	13.4569		0.748688	2.02086	8.68457	7.76935		1.17086	6.54193	20.9874		0.227568	2.70972	4.39145		0.819945	0.178703	0.0139682
Unknown	UK343	4.4412	293.124	C12H20O8		191.413	104.517	73.9033	133.273		80.6302	56.062	3.25442	23.9976		46.5518	32.3674	1.87894	13.855		0.546026	0.386093	0.696259		-0.872958	-1.37298	-0.522303		0.208551	0.127353	0.337976
Unknown	UK300	4.087	293.223			#DIV/0!	14.39	50.94	72.9133		#DIV/0!	#DIV/0!	8.71156	16.3798		#DIV/0!	#DIV/0!	5.02962	9.4569		#DIV/0!	#DIV/0!	#DIV/0!		#DIV/0!	#DIV/0!	#DIV/0!		#DIV/0!	#DIV/0!	#DIV/0!
Unknown	UK118	0.4517	293.245			0.523333	0.54	0.57	#DIV/0!		0.40464	0.223383	#DIV/0!	#DIV/0!		0.233619	0.12897	#DIV/0!	#DIV/0!		1.03185	1.08917	#DIV/0!		0.0452293	0.123232	#DIV/0!		0.953992	#DIV/0!	#DIV/0!
Unknown	UK2	0.2168	296.066			0.17	#DIV/0!	0.7	1.975		#DIV/0!	#DIV/0!	0.268701	1.6617		#DIV/0!	#DIV/0!	0.155134	0.959383		#DIV/0!	4.11765	11.6176		#DIV/0!	2.04182	3.53825		#DIV/0!	#DIV/0!	#DIV/0!
Unknown	UK24	0.24	299.128			1.44333	5.95333	7.12	27.7		0.715565	0.521568	2.8537	6.40639		0.413132	0.301128	1.64758	3.69873		4.12471	4.93303	19.1917		2.04429	2.30247	4.26241		0.00135697	0.0671332	0.106375
Unknown	UK382	4.6821	299.187			22.86	15.2367	35.725	14.07		11.5541	2.65182	12.5794	2.37363		6.67079	1.53103	7.26274	1.37041		0.666521	1.56277	0.615486		-0.585278	0.644109	-0.700203		0.371742	0.361524	0.317248
Unknown	UK54	0.2584	303.069			53.105	50.59	24.425	36.06		14.3048	34.4795	28.758	#DIV/0!		8.25886	19.9067	16.6035	#DIV/0!		0.952641	0.459938	0.679032		-0.0699955	-1.12049	-0.558448		0.917921	0.371052	#DIV/0!
Unknown	UK124	0.7018	303.086			4.85	3.15	57.4767	86.1467		#DIV/0!	#DIV/0!	19.7577	3.1517		#DIV/0!	#DIV/0!	11.4071	1.81964		0.649485	11.8509	17.7622		-0.622633	3.56692	4.15074		#DIV/0!	#DIV/0!	#DIV/0!
Unknown	UK117	0.4391	305.064			3.265	11.3967	18.5633	43.3133		0.671751	3.33672	11.8049	2.89742		0.387836	1.92646	6.81558	1.67283		3.49056	5.68555	13.266		1.80346	2.5073	3.72966		0.0451873	0.153293	0.000892091
Unknown	UK399	4.9614	305.172			49.0933	31.5933	36.3033	22.88		37.5878	15.5451	6.40957	17.1124		21.7014	8.97498	3.70057	9.87986		0.643536	0.739476	0.466051		-0.635907	-0.435425	-1.10144		0.516383	0.617153	0.357201
Unknown	UK69	0.2748	307.002			258.093	126.017	117.577	1.14		51.1825	44.6088	29.5563	#DIV/0!		29.5502	25.7549	17.0644	#DIV/0!		0.48826	0.455559	0.00441701		-1.03428	-1.13429	-7.82272		0.0288664	0.0228896	#DIV/0!
Unknown	UK71	0.2762	307.011			131.593	36.7733	57.93	1.785		106.639	7.85695	71.6915	0.968736		61.568	4.53621	41.3911	0.5593		0.279447	0.44022	0.0135645		-1.83935	-1.1837	-6.20402		0.263055	0.384315	0.169507
Unknown	UK334	4.4203	309.119			70.29	5	#DIV/0!	11.85		#DIV/0!	#DIV/0!	#DIV/0!	#DIV/0!		#DIV/0!	#DIV/0!	#DIV/0!	#DIV/0!		0.0711339	#DIV/0!	0.168587		-3.81332	#DIV/0!	-2.56843		#DIV/0!	#DIV/0!	#DIV/0!
Unknown	UK295	4.0076	309.229			47.88	12.2133	42.0333	16.645		35.9274	0.970069	45.1082	2.15668		20.7427	0.560069	26.0432	1.24516		0.255082	0.877889	0.34764		-1.97097	-0.187889	-1.52433		0.227599	0.86954	0.270716
Unknown	UK26	0.241	311.128			31.5333	95.6033	78.1367	102.703		5.31709	20.9292	23.7537	29.4313		3.06982	12.0835	13.7142	16.9922		3.03182	2.47791	3.25698		1.60018	1.30912	1.70353		0.0276698	0.0703474	0.0485505
Unknown	UK197	3.5521	321.097			6.155	8.105	19.58	26.615		1.01116	8.64792	#DIV/0!	2.67993		0.583795	4.99288	#DIV/0!	1.54726		1.31682	3.18115	4.32413		0.397053	1.66955	2.11241		0.803638	#DIV/0!	0.035537
Unknown	UK217	3.6048	321.145			#DIV/0!	33.96	12.83	26.7967		#DIV/0!	19.4235	6.01041	5.11232		#DIV/0!	11.2142	3.47011	2.9516		#DIV/0!	#DIV/0!	#DIV/0!		#DIV/0!	#DIV/0!	#DIV/0!		#DIV/0!	#DIV/0!	#DIV/0!
Unknown	UK31	0.2434	325.115			34.8867	74.5533	63.71	72.62		4.9395	20.1949	5.17802	4.20301		2.85182	11.6595	2.98953	2.42661		2.13702	1.8262	2.0816		1.0956	0.868844	1.05769		0.0691364	0.00223851	0.000619261
Unknown	UK218	3.6103	326.707			17.6433	11.1833	20.435	6.85667		15.4445	0.716194	12.7209	5.43454		8.91691	0.413495	7.34439	3.13763		0.633856	1.15823	0.388626		-0.657773	0.211919	-1.36354		0.544175	0.841412	0.351698
Unknown	UK389	4.9099	327.009			79.17	37.0567	46.96	35.895		#DIV/0!	5.39209	17.7022	4.64569		#DIV/0!	3.11312	10.2204	2.68219		0.468065	0.593154	0.453391		-1.09522	-0.753521	-1.14117		#DIV/0!	#DIV/0!	#DIV/0!
Unknown	UK390	4.9101	329.006			66.61	37.825	45.98	18.0767		17.3383	0.869741	18.1237	14.8027		10.0102	0.502145	10.4637	8.54632		0.567858	0.690287	0.271381		-0.816399	-0.534732	-1.88161		0.255622	0.311875	0.0845648
Unknown	UK106	0.3461	330.06			#DIV/0!	7.785	10.6033	15.5933		#DIV/0!	7.54483	8.15606	8.6227		#DIV/0!	4.35601	4.7089	4.97832		#DIV/0!	#DIV/0!	#DIV/0!		#DIV/0!	#DIV/0!	#DIV/0!		#DIV/0!	#DIV/0!	#DIV/0!
Unknown	UK380	4.6592	330.265			21.385	#DIV/0!	24.535	#DIV/0!		11.9289	#DIV/0!	16.5109	#DIV/0!		6.88715	#DIV/0!	9.5326	#DIV/0!		#DIV/0!	1.1473	#DIV/0!		#DIV/0!	0.198242	#DIV/0!		#DIV/0!	0.848921	#DIV/0!
Unknown	UK296	4.0132	331.209			126.8	79.82	111.423	76.5333		60.3635	3.64731	62.2152	3.1611		34.8509	2.10578	35.92	1.82506		0.629495	0.878733	0.603575		-0.667733	-0.186503	-0.728395		0.309877	0.774008	0.285809
Unknown	UK109	0.3667	332.135			60.0767	112.83	109.583	135.363		13.7673	3.11867	1.79157	13.7486		7.94854	1.80056	1.03437	7.93778		1.8781	1.82406	2.25318		0.909274	0.867152	1.17196		0.0179447	0.0232603	0.00257904
Unknown	UK306	4.1638	335.105			16.1667	9.15	19.565	9.81		13.1824	9.98435	20.7677	7.14178		7.61089	5.76447	11.9903	4.12331		0.565979	1.21021	0.606804		-0.821179	0.275253	-0.720697		0.550861	0.860887	0.536693
Unknown	UK276	3.9216	335.162			9.36	46.74	15.49	42.3233		#DIV/0!	29.4924	15.1004	6.02616		#DIV/0!	17.0274	8.71821	3.47921		4.99359	1.65491	4.52172		2.32008	0.726757	2.17687		#DIV/0!	#DIV/0!	#DIV/0!
Unknown	UK58	0.2628	336.048			53.7133	4.88	20.24	6.47667		6.3173	2.16375	3.64336	6.34393		3.64729	1.24924	2.1035	3.66267		0.0908527	0.376815	0.120578		-3.46033	-1.40807	-3.05196		0.00220907	0.00328296	0.000795752
Unknown	UK59	0.2641	337.061			64.9767	106.913	66.2	24.895		9.46941	20.6444	6.63448	5.28209		5.46716	11.919	3.83042	3.04961		1.64541	1.01883	0.383138		0.718448	0.0269095	-1.38407		0.0542049	0.864492	0.00907037
Unknown	UK274	3.9211	337.13			13.4633	32.905	28.2333	25.2367		7.49427	4.16486	1.58664	9.21725		4.32682	2.40458	0.916048	5.32158		2.44405	2.09705	1.87447		1.28927	1.06836	0.906486		0.034008	0.0703376	0.164167
Unknown	UK381	4.6793	339.178			39.195	19.8433	33.94	15.94		31.7844	5.3351	39.1596	14.4391		18.3508	3.08022	22.6088	8.33643		0.506272	0.865927	0.406685		-0.982015	-0.207683	-1.29802		0.54615	0.896872	0.480129
Unknown	UK182	2.8712	340.103			76.4133	92.12	61.0933	58.9767		4.85371	5.83977	2.60287	7.14731		2.80229	3.37159	1.50277	4.1265		1.20555	0.799511	0.771811		0.26969	-0.322809	-0.37368		0.0244277	0.016245	0.0307081
Unknown	UK247	3.8085	343.13			7.515	18.4933	20.1767	42.5733		2.69408	8.30311	11.5163	6.61031		1.55543	4.7938	6.64892	3.81646		2.46086	2.68485	5.66511		1.29916	1.42484	2.50211		0.138853	0.191325	0.00499471
Unknown	UK385	4.7987	343.296			193.377	123.27	186.613	121.167		71.6224	18.3059	125.28	17.7093		41.3512	10.5689	72.3306	10.2245		0.637461	0.965025	0.626584		-0.649592	-0.0513617	-0.674421		0.227753	0.940142	0.218408
Unknown	UK240	3.7548	344.15	C20H17N5O		10.6533	34.4367	43.8733	68.1067		3.08614	4.55313	10.0082	9.6047		1.78178	2.62875	5.77822	5.54528		3.23248	4.11827	6.39299		1.69264	2.04204	2.67649		0.00278714	0.0212502	0.00528022
Unknown	UK302	4.089	344.15	C20H17N5O		2.76667	10.8633	56.8467	302.867		0.735822	2.03003	65.8073	91.0645		0.424827	1.17204	37.9939	52.5761		3.92651	20.547	109.47		1.97325	4.36086	6.77439		0.0124199	0.290604	0.029342
Unknown	UK253	3.8244	345.135			#DIV/0!	#DIV/0!	#DIV/0!	35.48		#DIV/0!	#DIV/0!	#DIV/0!	6.03869		#DIV/0!	#DIV/0!	#DIV/0!	3.48644		#DIV/0!	#DIV/0!	#DIV/0!		#DIV/0!	#DIV/0!	#DIV/0!		#DIV/0!	#DIV/0!	#DIV/0!
Unknown	UK107	0.364	346.056			#DIV/0!	#DIV/0!	3.82	2.39		#DIV/0!	#DIV/0!	3.81108	2.07889		#DIV/0!	#DIV/0!	2.20033	1.20025		#DIV/0!	#DIV/0!	#DIV/0!		#DIV/0!	#DIV/0!	#DIV/0!		#DIV/0!	#DIV/0!	#DIV/0!
Unknown	UK196	3.4964	347.169			29.0033	37.4467	41.2067	38.2533		12.5808	1.44091	3.74423	3.7483		7.26354	0.831912	2.16173	2.16408		1.29112	1.42076	1.31893		0.368619	0.506659	0.399367		0.364883	0.229922	0.330447
Unknown	UK78	0.2945	349.011			23.025	18.29	12.715	11.975		14.2058	13.1457	0.586899	0.601041		8.20171	7.58967	0.338846	0.347011		0.794354	0.552226	0.520087		-0.332146	-0.85667	-0.943176		0.741144	0.491523	0.469467
Unknown	UK73	0.2776	349.024			13.155	5.35	70.0433	66.4767		3.74059	3.76303	3.49343	6.70667		2.15963	2.17259	2.01693	3.8721		0.406689	5.32446	5.05334		-1.298	2.41264	2.33724		0.134253	0.00251367	0.00146619
Unknown	UK47	0.2538	354.11			111.56	217.14	198.917	122.043		17.0187	43.564	20.6659	22.0653		9.82573	25.1517	11.9314	12.7394		1.9464	1.78305	1.09397		0.960806	0.834344	0.129574		0.0384284	0.00537802	0.552349
Unknown	UK139	1.0303	355.1			13.6633	17.995	29.4367	46.5733		7.65349	8.43578	10.3713	6.52558		4.41874	4.8704	5.98789	3.76755		1.31703	2.15443	3.40864		0.397287	1.1073	1.76919		0.616467	0.107386	0.00514761
Unknown	UK102	0.3331	355.152			#DIV/0!	0.17	2.87	4.41		#DIV/0!	#DIV/0!	#DIV/0!	4.08708		#DIV/0!	#DIV/0!	#DIV/0!	2.35968		#DIV/0!	#DIV/0!	#DIV/0!		#DIV/0!	#DIV/0!	#DIV/0!		#DIV/0!	#DIV/0!	#DIV/0!
Unknown	UK209	3.5636	355.173			59.7	55.6	65.3967	53.3067		1.17427	3.43192	12.2658	6.24149		0.677963	1.98142	7.08167	3.60353		0.931323	1.09542	0.892909		-0.102646	0.131486	-0.163415		0.164912	0.505967	0.215006
Unknown	UK355	4.4494	359.098			37.9267	18.3567	10.6367	11.8167		16.2889	7.76722	6.22214	6.62472		9.40442	4.48441	3.59235	3.82478		0.484004	0.280454	0.311566		-1.04691	-1.83417	-1.68239		0.161282	0.086503	0.0935416
Unknown	UK175	2.5647	361.091			1.445	9.315	12.3567	38.8267		1.06773	9.76514	13.1503	28.687		0.616455	5.63791	7.59234	16.5624		6.44637	8.55133	26.8697		2.68849	3.09615	4.74791		0.456921	0.286695	0.152331
Unknown	UK48	0.2544	362.099			200.953	270.71	248.237	116.557		28.2159	32.7515	13.3951	62.3412		16.2905	18.9091	7.73364	35.9927		1.34713	1.2353	0.580019		0.429888	0.304856	-0.785829		0.0502869	0.0829342	0.129185
Unknown	UK18	0.2356	365.107			238.46	336.027	292.957	307.15		24.7777	46.8191	23.2737	57.0263		14.3054	27.031	13.4371	32.9242		1.40915	1.22854	1.28806		0.494828	0.29694	0.365196		0.0488236	0.0502069	0.160661
Unknown	UK263	3.8686	366.175			12.34	18.5533	20.44	28.3433		3.35169	5.16568	2.68701	2.93123		1.9351	2.98241	1.55134	1.69235		1.50351	1.6564	2.29687		0.588336	0.728053	1.19967		0.202552	0.122277	0.0309539
Unknown	UK148	1.4792	367.101			1.935	1.53	5.37	5.765		1.05359	#DIV/0!	0.0707107	1.492		0.60829	#DIV/0!	0.0408248	0.861404		0.790698	2.77519	2.97933		-0.338802	1.47259	1.57499		#DIV/0!	0.134601	0.110322
Unknown	UK309	4.2326	367.258			23.8767	14.13	37.7267	24.995		16.2444	3.4224	39.2813	8.56306		9.37868	1.97592	22.6791	4.94389		0.591791	1.58006	1.04684		-0.75684	0.659983	0.0660381		0.40981	0.616492	0.926563
Unknown	UK310	4.2361	367.27			40.1467	34.04	57.995	22.5167		37.8566	1.78042	34.2735	15.6232		21.8565	1.02793	19.7878	9.02005		0.847891	1.44458	0.56086		-0.238049	0.530648	-0.834287		0.806286	0.629882	0.516212
Unknown	UK126	0.7395	368.228			9.31	32.9933	18.9167	17.0133		5.14774	20.0311	1.38601	5.12501		2.97205	11.565	0.800215	2.95893		3.54386	2.03187	1.82743		1.82532	1.0228	0.869813		0.169758	0.217326	0.227648
Unknown	UK167	2.1368	369.168			3.85	7.69	13.4733	48.35		1.73217	9.74393	5.19159	9.93312		1.00007	5.62566	2.99737	5.73489		1.9974	3.49957	12.5584		0.998125	1.80718	3.65059		0.67609	0.0725555	0.0140939
Unknown	UK138	1.0289	371.077			12.7	26.835	40.1567	51.3167		2.83692	0.0353553	2.79149	8.18942		1.63789	0.0204124	1.61167	4.72816		2.11299	3.16194	4.04068		1.07929	1.66081	2.0146		0.0131469	0.000281507	0.00864688
Unknown	UK265	3.8725	371.131			29.6	40.36	39.9367	51.6433		#DIV/0!	16.2521	7.64106	4.76614		#DIV/0!	9.38313	4.41157	2.75173		1.36351	1.34921	1.74471		0.447329	0.432117	0.802985		#DIV/0!	#DIV/0!	#DIV/0!
Unknown	UK262	3.8621	371.144			16.11	39.68	39.55	48.97		#DIV/0!	25.2296	9.55127	1.89755		#DIV/0!	14.5663	5.51443	1.09555		2.46307	2.455	3.03973		1.30046	1.29572	1.60394		#DIV/0!	#DIV/0!	#DIV/0!
Unknown	UK252	3.822	371.208			27.9433	45.305	37.2467	27.0967		1.04165	17.5716	3.7458	3.25749		0.601397	10.145	2.16264	1.88071		1.62132	1.33294	0.969701		0.697166	0.414607	-0.0443887		0.395011	0.0416856	0.703496
Unknown	UK298	4.0528	373.141			11.05	19.33	22.8533	30.4		5.18674	9.01201	12.7498	1.78191		2.99457	5.20309	7.36109	1.02879		1.74932	2.06817	2.75113		0.806795	1.04836	1.46002		0.256479	0.245782	0.0139178
Unknown	UK171	2.1697	374.077			72.6667	40.8	90.415	30.2367		4.30619	45.4528	17.2605	41.7796		2.48618	26.2422	9.96534	24.1214		0.561468	1.24424	0.416101		-0.832725	0.315268	-1.26499		0.50211	0.376163	0.219653
Unknown	UK158	1.9311	374.078			111.643	121.92	129.607	122.167		7.85041	6.2317	13.5823	5.91951		4.53244	3.59787	7.84173	3.41763		1.09205	1.1609	1.09426		0.127038	0.215243	0.129954		0.154087	0.135797	0.14277
Unknown	UK202	3.5538	374.145			32.6033	62.0933	95.59	128.333		6.62895	23.7578	17.352	16.3377		3.82722	13.7166	10.0182	9.43257		1.90451	2.93191	3.9362		0.929419	1.55184	1.9768		0.156845	0.0149377	0.00420591
Unknown	UK245	3.8069	375.156	C19H22N2O6		18.28	59.4267	80.31	137.713		2.71087	31.0309	25.7176	15.4037		1.56512	17.9157	14.848	8.89336		3.25091	4.39333	7.53355		1.70084	2.13531	2.91333		0.147476	0.051359	0.00446975
Unknown	UK360	4.4503	377.11			31.1067	14.9733	11.5767	20.0967		12.1019	6.80077	0.857982	5.33329		6.98705	3.92643	0.495356	3.07918		0.481354	0.37216	0.646057		-1.05483	-1.426	-0.630268		0.13326	0.106977	0.25283
Unknown	UK183	2.8928	377.146			2.95	2.69333	7.285	20.6233		#DIV/0!	0.924139	0.275772	19.656		#DIV/0!	0.533552	0.159217	11.3484		0.912994	2.46949	6.99096		-0.131322	1.30421	2.80549		#DIV/0!	#DIV/0!	#DIV/0!
Unknown	UK151	1.8246	378.175			98.59	95.7367	82.7067	71.9333		21.4218	14.2014	12.4178	11.2333		12.3679	8.1992	7.16944	6.48555		0.971059	0.838895	0.729621		-0.0423697	-0.253438	-0.454781		0.858223	0.342815	0.15162
Unknown	UK203	3.5546	379.101			25.09	56.39	88.6167	109.423		11.7095	14.6026	2.02557	16.5291		6.76048	8.43083	1.16946	9.5431		2.24751	3.53195	4.36123		1.16833	1.82047	2.12474		0.0468109	0.00949845	0.00289689
Unknown	UK20	0.2376	381.081	C17H17O10 or C14H9N10O4		2198.94	3105.63	3247.65	3246.58		292.998	172.444	35.9031	46.6783		169.163	99.5609	20.7287	26.9498		1.41233	1.47692	1.47643		0.498078	0.56259	0.562116		0.0161289	0.0236469	0.0227965
Unknown	UK174	2.5189	381.118			49.0033	25.5567	38.8467	14.39		6.58289	1.85398	4.5315	12.2864		3.80063	1.07039	2.61627	7.09358		0.521529	0.792735	0.293653		-0.93918	-0.335089	-1.76781		0.019064	0.10116	0.0222007
Unknown	UK155	1.828	383.131			124.447	130.42	113.877	96.0067		14.2288	5.8984	6.71915	11.1532		8.21498	3.40544	3.87931	6.43932		1.048	0.915064	0.771468		0.0676375	-0.128055	-0.374321		0.555315	0.332738	0.0560107
Unknown	UK250	3.8168	383.165			19.58	28.2933	10.9233	17.5233		11.3664	7.73386	2.85029	3.51934		6.56241	4.46515	1.64561	2.03189		1.44501	0.557882	0.894961		0.531081	-0.841968	-0.160104		0.341579	0.316731	0.788822
Unknown	UK248	3.8089	384.13			38.2233	39.1433	32.3833	31.6433		1.0451	3.51944	1.05534	5.56214		0.603389	2.03195	0.609298	3.2113		1.02407	0.847214	0.827854		0.034313	-0.239202	-0.272552		0.700924	0.0024301	0.173178
Unknown	UK294	4.0038	386.198			20.5867	9.85	47.22	38.6367		7.06436	2.98134	10.5637	9.08072		4.07861	1.72128	6.09897	5.24275		0.478465	2.29372	1.87678		-1.06351	1.19769	0.90826		0.10358	0.0279486	0.0566177
Unknown	UK311	4.2381	389.251			65.7533	27.715	52.3367	31.5267		51.471	33.8633	51.6583	16.7679		29.7168	19.551	29.8249	9.68097		0.4215	0.795955	0.479469		-1.2464	-0.329242	-1.06049		0.393447	0.765925	0.370386
Unknown	UK251	3.8212	393.19			19.9533	21.71	30.97	21.3533		10.3188	3.23204	2.8621	3.51534		5.95757	1.86602	1.65243	2.02958		1.08804	1.55212	1.07016		0.12173	0.634242	0.0978315		0.800967	0.199711	0.841129
Unknown	UK201	3.5535	395.073			8.99	20.3333	39.0933	46.4233		4.30387	7.5093	1.53949	5.2241		2.48484	4.3355	0.888826	3.01614		2.26177	4.34854	5.16389		1.17745	2.12053	2.36846		0.102756	0.0031948	0.000789005
Unknown	UK356	4.4495	395.12			65.3833	30.0233	16.3	33.7633		29.0015	14.8831	11.3986	18.6597		16.744	8.59274	6.58096	10.7732		0.459189	0.249299	0.516391		-1.12284	-2.00405	-0.953466		0.157334	0.0853109	0.199451
Unknown	UK328	4.4096	396.222			36.1767	29.65	31.7267	27.04		8.42356	6.32406	8.80888	2.12106		4.86335	3.6512	5.08581	1.2246		0.819589	0.876993	0.747443		-0.287027	-0.189364	-0.419964		0.347946	0.561546	0.195689
Unknown	UK152	1.8249	399.105			75.5933	83.0767	73.6867	63.2533		4.08852	3.86587	7.18249	5.70106		2.36051	2.23196	4.14681	3.29151		1.09899	0.974777	0.836758		0.136184	-0.0368554	-0.257117		0.0828245	0.71485	0.0433773
Unknown	UK358	4.45	399.276			41.9933	17.0533	10.91	29.5667		21.7795	8.97715	6.29325	7.51282		12.5744	5.18296	3.63341	4.33753		0.406096	0.259803	0.70408		-1.30011	-1.94451	-0.506189		0.175674	0.12141	0.432245
Unknown	UK335	4.4278	399.289			49.76	2.05	#DIV/0!	#DIV/0!		26.0215	#DIV/0!	#DIV/0!	#DIV/0!		15.0235	#DIV/0!	#DIV/0!	#DIV/0!		0.0411977	#DIV/0!	#DIV/0!		-4.60129	#DIV/0!	#DIV/0!		#DIV/0!	#DIV/0!	#DIV/0!
Unknown	UK125	0.7361	400.254			1.32	30.2633	14.6567	27.4133		#DIV/0!	2.51088	11.9277	2.57065		#DIV/0!	1.44966	6.88647	1.48416		22.9268	11.1035	20.7677		4.51896	3.47295	4.37627		#DIV/0!	#DIV/0!	#DIV/0!
Unknown	UK327	4.4095	401.179			76.6967	70.0133	74.7533	57.7233		6.71515	5.17543	8.11626	7.10489		3.87699	2.98803	4.68593	4.10201		0.91286	0.974662	0.752619		-0.131534	-0.037026	-0.410009		0.248176	0.765849	0.0284021
Unknown	UK80	0.3006	407.031			#DIV/0!	#DIV/0!	49.94	114.827		#DIV/0!	#DIV/0!	28.6879	37.0648		#DIV/0!	#DIV/0!	16.5629	21.3994		#DIV/0!	#DIV/0!	#DIV/0!		#DIV/0!	#DIV/0!	#DIV/0!		#DIV/0!	#DIV/0!	#DIV/0!
Unknown	UK186	2.9762	411.199			40.1733	52.2333	38	35.68		5.27822	5.68632	16.7027	#DIV/0!		3.04738	3.283	9.64329	#DIV/0!		1.3002	0.945901	0.888151		0.378733	-0.0802388	-0.171123		0.054845	0.846792	#DIV/0!
Unknown	UK231	3.7016	416.21			9.46667	12.89	29.05	13.1933		2.8374	3.79142	1.76777	3.30107		1.63817	2.18898	1.02062	1.90587		1.36162	3.06866	1.39366		0.445324	1.61761	0.478881		0.283746	0.00252557	0.213813
Unknown	UK347	4.4449	417.3			170.04	88.0867	58.1867	115.977		80.7378	48.6802	4.56869	26.0777		46.614	28.1055	2.63773	15.056		0.518035	0.342194	0.682055		-0.948879	-1.54711	-0.55204		0.221534	0.138049	0.367547
Unknown	UK282	3.9577	421.187			66.6933	100.017	77.3833	79.42		16.283	9.1296	5.28165	6.2554		9.401	5.27098	3.04936	3.61156		1.49965	1.16029	1.19082		0.584626	0.21448	0.25196		0.0503873	0.375429	0.308538
Unknown	UK92	0.3278	423.008			#DIV/0!	1.35	18.4667	23.92		#DIV/0!	#DIV/0!	6.77522	4.25678		#DIV/0!	#DIV/0!	3.91168	2.45765		#DIV/0!	#DIV/0!	#DIV/0!		#DIV/0!	#DIV/0!	#DIV/0!		#DIV/0!	#DIV/0!	#DIV/0!
Unknown	UK76	0.2871	423.016			1.5	#DIV/0!	25.73	27.37		#DIV/0!	#DIV/0!	#DIV/0!	#DIV/0!		#DIV/0!	#DIV/0!	#DIV/0!	#DIV/0!		#DIV/0!	17.1533	18.2467		#DIV/0!	4.10042	4.18956		#DIV/0!	#DIV/0!	#DIV/0!
Unknown	UK180	2.8539	423.179			1.72	1.15333	7.77667	44.995		0.424264	1.06232	4.03386	1.84555		0.244949	0.613333	2.32895	1.06553		0.670543	4.52132	26.1599		-0.576599	2.17674	4.70928		0.472312	0.119241	0.0139826
Unknown	UK400	4.9664	423.201			11.0833	7.48	18.1633	8.52333		12.1378	#DIV/0!	16.5833	1.5885		7.00777	#DIV/0!	9.5744	0.917121		0.674887	1.6388	0.769023		-0.567282	0.712637	-0.378902		#DIV/0!	0.585587	0.750861
Unknown	UK340	4.4371	425.311			38.0133	17.68	37.26	35.125		35.9956	16.1734	43.8205	1.97283		20.782	9.3377	25.2998	1.13901		0.4651	0.980182	0.924018		-1.10439	-0.0288779	-0.114007		0.442685	0.982785	0.902313
Unknown	UK297	4.4371	425.311			#DIV/0!	17.63	18.1867	43.1267		#DIV/0!	#DIV/0!	5.36951	9.63312		#DIV/0!	#DIV/0!	3.10009	5.56169		#DIV/0!	#DIV/0!	#DIV/0!		#DIV/0!	#DIV/0!	#DIV/0!		#DIV/0!	#DIV/0!	#DIV/0!
Unknown	UK16	0.2348	428.09			40.0333	31.2733	48.94	30.32		2.5322	7.14566	3.01458	6.74119		1.46197	4.12555	1.74047	3.89203		0.781182	1.22248	0.757369		-0.356269	0.289812	-0.400932		0.157436	0.0182668	0.116781
Unknown	UK22	0.238	432.176			7.94	4.825	9.66667	43.13		1.52827	3.31633	9.80719	13.8392		0.882345	1.91468	5.66218	7.99005		0.607683	1.21746	5.43199		-0.71861	0.283879	2.44148		0.393625	0.790446	0.046354
Unknown	UK123	0.6969	432.222			0.56	1.16	46.985	59.7667		0.0565685	0.687677	8.87419	9.28766		0.0326599	0.397031	5.12352	5.36223		2.07143	83.9018	106.726		1.05063	6.39063	6.73777		0.269208	0.0855189	0.00810028
Unknown	UK193	3.4168	432.278			13.23	3.235	54.34	4.375		11.1723	0.770746	#DIV/0!	2.86378		6.45032	0.444991	#DIV/0!	1.65341		0.24452	4.10733	0.330688		-2.03198	2.0382	-1.59646		0.425054	#DIV/0!	0.456885
Unknown	UK194	3.4217	432.285			24.8567	7.395	25.6933	4.63		18.723	1.7607	26.5747	#DIV/0!		10.8097	1.01654	15.3429	#DIV/0!		0.297506	1.03366	0.186268		-1.74901	0.0477612	-2.42455		0.246609	0.966809	#DIV/0!
Unknown	UK345	4.4424	435.31			61.2133	53.51	#DIV/0!	45.395		28.5038	#DIV/0!	#DIV/0!	0.784889		16.4567	#DIV/0!	#DIV/0!	0.453156		0.874156	#DIV/0!	0.741587		-0.194037	#DIV/0!	-0.431313		#DIV/0!	#DIV/0!	0.437893
Unknown	UK90	0.3257	437.974			#DIV/0!	0.38	2.08	9.635		#DIV/0!	#DIV/0!	0.887074	7.89838		#DIV/0!	#DIV/0!	0.512152	4.56013		#DIV/0!	#DIV/0!	#DIV/0!		#DIV/0!	#DIV/0!	#DIV/0!		#DIV/0!	#DIV/0!	#DIV/0!
Unknown	UK249	3.8168	441.174			42.8767	58.8633	37.2433	56.8		8.51419	8.58068	5.6986	4.58051		4.91567	4.95406	3.29009	2.64456		1.37285	0.868615	1.32473		0.457176	-0.203211	0.405698		0.0837983	0.402064	0.0862659
Unknown	UK17	0.2348	444.067			52.4633	27.7	43.5867	17.5833		4.79272	10.839	1.585	10.7333		2.76708	6.25793	0.915102	6.19686		0.527988	0.830802	0.335155		-0.921423	-0.267423	-1.5771		0.0417129	0.0728322	0.0173529
Unknown	UK146	1.4206	445.139			1.44667	2.26	13.69	45.99		0.828573	1.25968	8.49741	8.29429		0.478377	0.727278	4.90598	4.78871		1.56221	9.46313	31.7903		0.64359	3.24232	4.99052		0.410672	0.12867	0.0107695
Unknown	UK21	0.2376	446.185			0.396667	0.65	3.26	14.6		0.092376	#DIV/0!	3.91659	7.07107		0.0533333	#DIV/0!	2.26125	4.08248		1.63866	8.21849	36.8067		0.712513	3.03887	5.2019		#DIV/0!	0.33292	0.21545
Unknown	UK339	4.4347	447.292			94.34	27.88	57.59	16.255		#DIV/0!	9.65908	55.5748	18.901		#DIV/0!	5.57667	32.0861	10.9125		0.295527	0.610452	0.172302		-1.75864	-0.712051	-2.53699		#DIV/0!	#DIV/0!	#DIV/0!
Unknown	UK161	2.0057	448.193			56.4667	86.21	63.0933	62.2967		6.45237	12.862	4.67202	2.2316		3.72528	7.42588	2.69739	1.28841		1.52674	1.11736	1.10325		0.610456	0.160088	0.141756		0.0383798	0.229685	0.253982
Unknown	UK352	4.4477	451.306			25.2333	16.1067	5.85667	15.515		21.6356	9.96484	6.21387	13.9654		12.4913	5.7532	3.58758	8.0629		0.638309	0.2321	0.614861		-0.647673	-2.10718	-0.701667		0.557265	0.257394	0.585243
Unknown	UK36	0.2479	451.638			8.29667	36.1933	29.9833	11.8		3.50852	7.12579	7.01008	13.0108		2.02565	4.11408	4.04727	7.51177		4.36239	3.6139	1.42226		2.12512	1.85356	0.508183		0.00967759	0.0180631	0.768927
Unknown	UK336	4.4283	455.177			58.805	#DIV/0!	#DIV/0!	#DIV/0!		25.3356	#DIV/0!	#DIV/0!	#DIV/0!		14.6275	#DIV/0!	#DIV/0!	#DIV/0!		#DIV/0!	#DIV/0!	#DIV/0!		#DIV/0!	#DIV/0!	#DIV/0!		#DIV/0!	#DIV/0!	#DIV/0!
Unknown	UK25	0.2404	458.188			28.8767	55.7933	52.37	81.2633		7.74407	13.7681	20.7766	13.5777		4.47104	7.949	11.9954	7.83908		1.93213	1.81357	2.81415		0.950189	0.858836	1.4927		0.0564257	0.180018	0.00866931
Unknown	UK46	0.2533	460.203			11.1167	18.09	21.18	58.64		2.17748	3.28098	8.77438	20.3647		1.25717	1.89427	5.06589	11.7576		1.62729	1.90525	5.27496		0.702468	0.929978	2.39916		0.147871	0.179566	0.0545987
Unknown	UK204	3.5547	461.092			1.37667	4.29	10.43	15.1933		0.744737	2.98819	#DIV/0!	6.86228		0.429974	1.72523	#DIV/0!	3.96194		3.11622	7.57627	11.0363		1.6398	2.92149	3.46419		0.229198	#DIV/0!	0.0716486
Unknown	UK12	0.2294	462.077			0.755	17.1167	1	1.21		0.657609	10.9564	#DIV/0!	0.537308		0.379671	6.32571	#DIV/0!	0.310215		22.6711	1.3245	1.60265		4.50278	0.405451	0.680458		0.121823	#DIV/0!	0.505013
Unknown	UK280	3.951	463.128			5.03667	6.09	4.49333	7.31667		3.95002	1.57038	3.52784	3.43525		2.28054	0.906661	2.0368	1.98334		1.20913	0.892124	1.45268		0.273973	-0.164683	0.538717		0.700614	0.867703	0.493355
Unknown	UK225	3.6681	465.213			#DIV/0!	#DIV/0!	#DIV/0!	11.42		#DIV/0!	#DIV/0!	#DIV/0!	0.353553		#DIV/0!	#DIV/0!	#DIV/0!	0.204124		#DIV/0!	#DIV/0!	#DIV/0!		#DIV/0!	#DIV/0!	#DIV/0!		#DIV/0!	#DIV/0!	#DIV/0!
Unknown	UK13	0.2332	466.051			18.23	18.8633	21.5233	20.5233		1.23175	1.51665	1.62463	1.9623		0.711149	0.875639	0.937982	1.13294		1.03474	1.18065	1.1258		0.0492701	0.239587	0.170951		0.605648	0.0529975	0.174961
Unknown	UK299	4.0825	466.674			9.41333	20.835	5.07333	32.98		5.16665	10.543	3.42469	4.68888		2.98296	6.08698	1.97725	2.70713		2.21335	0.538952	3.50354		1.14623	-0.891772	1.80881		0.344882	0.301228	0.00438339
Unknown	UK317	4.3515	467.228			18.91	21.6167	38.32	54.17		0.655744	6.07472	6.97495	2.64513		0.378594	3.50724	4.02699	1.52717		1.14313	2.02644	2.86462		0.192995	1.01895	1.51834		0.521529	0.0394019	0.00109708
Unknown	UK256	3.85	467.229			#DIV/0!	#DIV/0!	15.805	51.9433		#DIV/0!	#DIV/0!	10.1328	9.77301		#DIV/0!	#DIV/0!	5.8502	5.64245		#DIV/0!	#DIV/0!	#DIV/0!		#DIV/0!	#DIV/0!	#DIV/0!		#DIV/0!	#DIV/0!	#DIV/0!
Unknown	UK37	0.2483	472.204			0.135	0.11	3.04	5.93		0.00707107	#DIV/0!	3.38633	2.67763		0.00408248	#DIV/0!	1.9551	1.54593		0.814815	22.5185	43.9259		-0.295456	4.49304	5.457		#DIV/0!	0.275645	0.0643692
Unknown	UK288	3.9598	476.18			18.79	31.44	23.4367	19.43		5.75581	3.00135	6.82544	2.46165		3.32312	1.73283	3.94067	1.42123		1.67323	1.24729	1.03406		0.742636	0.318802	0.0483208		0.0429659	0.419685	0.871851
Unknown	UK212	3.5752	476.308			33.8433	28.88	26.87	15.2233		18.4276	7.92547	24.6984	8.78875		10.6392	4.57577	14.2597	5.07419		0.853344	0.793953	0.449818		-0.228801	-0.332875	-1.15259		0.699936	0.716611	0.21651
Unknown	UK199	3.5529	479.104			2.29	5.785	12.06	27.9733		#DIV/0!	5.81949	8.1883	7.10114		#DIV/0!	3.35988	4.72752	4.09985		2.5262	5.26638	12.2154		1.33697	2.39681	3.61063		#DIV/0!	#DIV/0!	#DIV/0!
Unknown	UK286	3.9587	479.19			101.717	145.117	111.477	110.917		19.5564	7.48976	16.4061	5.12773		11.2909	4.32421	9.47209	2.9605		1.42668	1.09595	1.09045		0.512657	0.132186	0.12492		0.0473189	0.545054	0.504416
Unknown	UK305	4.1137	481.206			#DIV/0!	#DIV/0!	#DIV/0!	29.19		#DIV/0!	#DIV/0!	#DIV/0!	#DIV/0!		#DIV/0!	#DIV/0!	#DIV/0!	#DIV/0!		#DIV/0!	#DIV/0!	#DIV/0!		#DIV/0!	#DIV/0!	#DIV/0!		#DIV/0!	#DIV/0!	#DIV/0!
Unknown	UK333	4.4167	481.22	C24H28N6O5		31.54	45.8567	23.135	47.15		10.8347	33.6213	12.834	4.99871		6.25542	19.4113	7.40971	2.88601		1.45392	0.733513	1.49493		0.539949	-0.447106	0.580075		0.544323	0.526961	0.114155
Unknown	UK14	0.2337	482.031			40.32	44.23	52.9467	66.1267		5.42779	3.65148	3.30418	7.02721		3.13374	2.10818	1.90767	4.05716		1.09697	1.31316	1.64005		0.13353	0.393044	0.713737		0.366665	0.0354779	0.00859651
Unknown	UK85	0.3182	482.109			34.49	41.1267	42.8133	11.9267		5.59091	6.29691	6.40094	6.83364		3.22791	3.63552	3.69558	3.9454		1.19242	1.24133	0.345801		0.253896	0.311882	-1.53199		0.244896	0.166364	0.0124878
Unknown	UK304	4.1129	483.222	C25H30N4O6		13.61	21.99	61.9567	109.513		5.00632	3.33754	12.8392	27.1396		2.8904	1.92693	7.4127	15.6691		1.61572	4.55229	8.04653		0.692181	2.18659	3.00837		0.206175	0.0126561	0.0214517
Unknown	UK213	3.576	487.21			8.56	14.11	20.58	13.475		#DIV/0!	#DIV/0!	11.1303	7.26199		#DIV/0!	#DIV/0!	6.42606	4.19271		1.64836	2.40421	1.57418		0.721035	1.26556	0.654603		#DIV/0!	#DIV/0!	#DIV/0!
Unknown	UK34	0.2452	489.189			3.68333	10.81	6.68	19.32		2.13706	1.58862	5.95384	13.3341		1.23383	0.917188	3.43745	7.69847		2.93484	1.81357	5.24525		1.55328	0.858836	2.39101		0.0117932	0.604149	0.17649
Unknown	UK30	0.2421	490.179			13.9867	29.7133	33.06	33.2033		0.524436	5.19591	1.31651	2.44737		0.302783	2.99986	0.760088	1.41299		2.1244	2.36368	2.37393		1.08706	1.24103	1.24728		0.0333878	0.00041291	0.00394735
Unknown	UK366	4.4807	492.238			62.56	72.9633	53.8267	43.0733		1.59009	9.32455	3.86798	2.98157		0.918041	5.38353	2.23318	1.72141		1.16629	0.860401	0.688512		0.221931	-0.216919	-0.538446		0.190051	0.0442247	0.00198286
Unknown	UK287	3.9597	495.161			25.9633	32.1833	29.5267	25.4667		5.83653	2.0504	3.63853	5.53195		3.36972	1.1838	2.10071	3.19387		1.23957	1.13724	0.98087		0.309838	0.185543	-0.0278655		0.198544	0.429301	0.919973
Unknown	UK200	3.553	497.112			1.39	3.59	6.13333	13.7367		#DIV/0!	1.84163	4.31468	6.94019		#DIV/0!	1.06327	2.49108	4.00692		2.58273	4.41247	9.88249		1.3689	2.14159	3.30488		#DIV/0!	#DIV/0!	#DIV/0!
Unknown	UK52	0.2565	499.115			202.267	206.467	222.383	114.387		18.0207	14.7239	41.9014	25.665		10.4043	8.50086	24.1918	14.8177		1.02076	1.09946	0.565524		0.0296503	0.13679	-0.82234		0.770789	0.505788	0.0109105
Unknown	UK242	3.7878	499.125	C26H18N4O7		11.655	20.4733	#DIV/0!	11.3533		8.09637	12.0078	#DIV/0!	9.91897		4.67444	6.93272	#DIV/0!	5.72672		1.75661	#DIV/0!	0.974117		0.812797	#DIV/0!	-0.0378331		0.400549	#DIV/0!	0.972892
Unknown	UK239	3.7544	500.276			12.76	#DIV/0!	4.92	10.43		#DIV/0!	#DIV/0!	#DIV/0!	#DIV/0!		#DIV/0!	#DIV/0!	#DIV/0!	#DIV/0!		#DIV/0!	0.38558	0.817398		#DIV/0!	-1.3749	-0.290889		#DIV/0!	#DIV/0!	#DIV/0!
Unknown	UK142	1.2335	501.271			#DIV/0!	29.87	50.2767	153.05		#DIV/0!	0.141421	22.8801	53.9267		#DIV/0!	0.0816497	13.2098	31.1346		#DIV/0!	#DIV/0!	#DIV/0!		#DIV/0!	#DIV/0!	#DIV/0!		#DIV/0!	#DIV/0!	#DIV/0!
Unknown	UK228	3.6879	503.191			17.6367	25.1233	24.22	23.4133		2.32844	1.26433	4.37645	7.80462		1.34433	0.729962	2.52674	4.506		1.42449	1.37328	1.32754		0.51045	0.457621	0.408752		0.015285	0.103578	0.327884
Unknown	UK230	3.699	503.206			16.86	24.565	24.425	23.0033		4.05879	1.1243	5.77706	9.04699		2.34335	0.649115	3.33539	5.22328		1.457	1.4487	1.36437		0.543	0.534754	0.448238		0.207348	0.28241	0.381623
Unknown	UK354	4.4489	505.158			30.9867	15.2267	7.475	19.4133		14.5562	7.10744	4.73054	3.91285		8.40403	4.10348	2.73118	2.25909		0.491394	0.241233	0.626506		-1.02505	-2.0515	-0.6746		0.193605	0.0947704	0.300612
Unknown	UK237	3.7505	506.202			8.48	58.5267	70.3567	104.12		4.82161	6.01113	15.5998	12.4679		2.78376	3.47053	9.00654	7.19834		6.90173	8.29678	12.2783		2.78696	3.05255	3.61804		0.000455801	0.0141793	0.00226216
Unknown	UK319	4.353	507.22			20.9167	25.3133	40.1133	48.7767		2.8599	5.73781	1.98034	6.02487		1.65116	3.31272	1.14335	3.47846		1.2102	1.91777	2.33195		0.275245	0.939429	1.22154		0.322047	0.00115765	0.00639508
Unknown	UK284	3.9584	510.119			22.2767	39.26	30.76	29.0233		14.0691	2.82448	3.42685	1.89395		8.12283	1.63072	1.97849	1.09347		1.76238	1.38082	1.30286		0.817527	0.465522	0.38168		0.167298	0.40722	0.494324
Unknown	UK292	3.9939	513.287			17.03	11.56	21.4367	10.6267		16.1496	5.45506	15.619	5.22396		9.32397	3.14948	9.01766	3.01605		0.678802	1.25876	0.623997		-0.558937	0.332002	-0.680389		0.624971	0.751171	0.570272
Unknown	UK55	0.2586	515.091			156.513	105.72	107.897	39.2167		5.68481	24.2024	13.905	20.9695		3.28212	13.9732	8.02803	12.1067		0.67547	0.689377	0.250564		-0.566037	-0.536635	-1.99675		0.0612122	0.0155	0.00713145
Unknown	UK116	0.4365	515.205			#DIV/0!	1.465	2.42	0.543333		#DIV/0!	1.56271	#DIV/0!	0.165025		#DIV/0!	0.902229	#DIV/0!	0.0952774		#DIV/0!	#DIV/0!	#DIV/0!		#DIV/0!	#DIV/0!	#DIV/0!		#DIV/0!	#DIV/0!	#DIV/0!
Unknown	UK214	3.5849	519.197			10.995	44.5	17.0033	25.89		0.671751	23.5079	3.54752	1.83524		0.387836	13.5723	2.04816	1.05958		4.04729	1.54646	2.35471		2.01696	0.62897	1.23555		0.132125	0.0926314	0.00179011
Unknown	UK223	3.6536	520.334			25.88	24.2867	24.4233	11.4567		9.86152	8.14033	14.2785	5.65261		5.69355	4.69982	8.24368	3.26354		0.938434	0.943715	0.442684		-0.0916731	-0.0835775	-1.17565		0.840047	0.892264	0.110166
Unknown	UK351	4.4477	523.176			23.9	5.285	10.23	13.9033		16.7144	1.20915	1.06066	5.62216		9.65004	0.698105	0.612372	3.24595		0.22113	0.428033	0.581729		-2.17704	-1.2242	-0.78158		0.19266	0.291991	0.413046
Unknown	UK364	4.4588	524.22			132.133	79.5867	75.7833	96.3		31.5656	26.0215	19.8516	16.3911		18.2244	15.0235	11.4613	9.46341		0.602321	0.573537	0.728809		-0.731396	-0.802042	-0.456387		0.0925834	0.0702668	0.179163
Unknown	UK40	0.2491	525.168			36.29	105.007	95.3533	61.8433		9.40517	33.7052	7.53042	11.1058		5.43008	19.4597	4.34769	6.41195		2.89354	2.62754	1.70414		1.53284	1.39371	0.769046		0.0624829	0.00129335	0.0397203
Unknown	UK255	3.8456	525.23			#DIV/0!	#DIV/0!	12.235	31.0433		#DIV/0!	#DIV/0!	5.90434	6.24959		#DIV/0!	#DIV/0!	3.40887	3.60821		#DIV/0!	#DIV/0!	#DIV/0!		#DIV/0!	#DIV/0!	#DIV/0!		#DIV/0!	#DIV/0!	#DIV/0!
Unknown	UK222	3.6523	525.288			18.54	14.2733	11.5933	6.80667		13.2795	11.1223	9.45881	3.89834		7.6669	6.42148	5.46104	2.25071		0.769867	0.625315	0.367134		-0.377319	-0.677346	-1.44562		0.744602	0.598045	0.421843
Unknown	UK289	3.9679	530.298			35.6867	19.4267	35.5467	22.7067		28.7416	6.65902	20.1559	1.29439		16.594	3.84459	11.637	0.747314		0.544368	0.996077	0.636279		-0.877347	-0.00567087	-0.652269		0.432055	0.994856	0.516084
Unknown	UK357	4.4498	532.204			35.07	28.4833	23.5567	42.83		27.2602	18.107	11.9302	7.9229		15.7387	10.4541	6.88793	4.57429		0.812185	0.671704	1.22127		-0.300119	-0.574102	0.288384		0.747448	0.554891	0.676513
Unknown	UK44	0.2504	533.157			47.8867	102.207	79.7733	33.32		10.7029	22.5316	4.26505	26.2796		6.17932	13.0087	2.46243	15.1725		2.13434	1.66588	0.69581		1.09379	0.736283	-0.523236		0.0354496	0.0233729	0.447286
Unknown	UK215	3.5856	537.208			11.49	54.81	20.9867	29.5433		4.73336	30.3862	4.51903	1.74626		2.73281	17.5435	2.60906	1.00821		4.77023	1.82652	2.57122		2.25406	0.869094	1.36245		0.129043	0.0659448	0.0136314
Unknown	UK268	3.8884	538.22			#DIV/0!	11.1	5.54667	38.0367		#DIV/0!	0.537401	1.279	12.7912		#DIV/0!	0.310269	0.738429	7.38502		#DIV/0!	#DIV/0!	#DIV/0!		#DIV/0!	#DIV/0!	#DIV/0!		#DIV/0!	#DIV/0!	#DIV/0!
Unknown	UK359	4.4501	541.164			67.0367	17.7533	18.3667	32.2033		31.4627	6.72012	7.14109	13.2481		18.165	3.87986	4.12291	7.6488		0.26483	0.273979	0.480384		-1.91686	-1.86786	-1.05774		0.107358	0.109125	0.185898
Unknown	UK361	4.451	541.178			69.63	28.79	22.2533	43.0233		29.1413	17.5198	6.36216	11.7483		16.8247	10.1151	3.67319	6.78286		0.413471	0.319594	0.617885		-1.27414	-1.64569	-0.69459		0.1212	0.100203	0.250702
Unknown	UK15	0.2341	545.019			18.9267	10.12	14.9233	5.88		0.979047	3.87736	0.518684	3.47881		0.565253	2.23859	0.299462	2.00849		0.534695	0.788482	0.310673		-0.903211	-0.342851	-1.68653		0.0514839	0.00790968	0.0170161
Unknown	UK157	1.9283	551.121			126.91	144.353	148.383	148.557		9.22909	10.7929	18.9266	10.5378		5.32842	6.23128	10.9273	6.08398		1.13745	1.1692	1.17057		0.185799	0.225523	0.227208		0.102147	0.178666	0.0564397
Unknown	UK168	2.1617	551.123			26.29	42.5367	39.4467	44.3233		23.8604	26.0635	37.1899	30.2492		13.7758	15.0478	21.4716	17.4644		1.61798	1.50044	1.68594		0.694193	0.585389	0.753552		0.470738	0.637664	0.465306
Unknown	UK291	3.9871	552.235			#DIV/0!	3.58	6.75333	15.3		#DIV/0!	#DIV/0!	4.41272	10.4089		#DIV/0!	#DIV/0!	2.54769	6.0096		#DIV/0!	#DIV/0!	#DIV/0!		#DIV/0!	#DIV/0!	#DIV/0!		#DIV/0!	#DIV/0!	#DIV/0!
Unknown	UK38	0.2484	553.055			25.6667	16.55	6.76	8.45		13.8468	18.5031	#DIV/0!	1.76777		7.99447	10.6828	#DIV/0!	1.02062		0.644805	0.263377	0.329221		-0.633065	-1.9248	-1.60287		0.53476	#DIV/0!	0.16129
Unknown	UK325	4.4015	554.248			5.18	5.43	#DIV/0!	1.98		#DIV/0!	#DIV/0!	#DIV/0!	#DIV/0!		#DIV/0!	#DIV/0!	#DIV/0!	#DIV/0!		1.04826	#DIV/0!	0.382239		0.0680001	#DIV/0!	-1.38745		#DIV/0!	#DIV/0!	#DIV/0!
Unknown	UK65	0.2698	557.12			2.72	3.24	52.6833	74.1667		2.5173	3.97394	9.00417	9.00947		1.45336	2.29436	5.19856	5.20162		1.19118	19.3689	27.2672		0.252387	4.27567	4.76909		0.892394	0.00620566	0.00264423
Unknown	UK159	1.9312	559.11			250.41	295.447	289.55	318.817		11.1521	25.1625	23.0011	26.3328		6.43864	14.5276	13.2797	15.2033		1.17985	1.1563	1.27318		0.238606	0.20952	0.348435		0.0728084	0.0799183	0.031343
Unknown	UK153	1.8262	560.197			33.275	39.14	27.9433	18.7733		1.393	1.60521	9.29293	7.05163		0.804249	0.926769	5.36528	4.07126		1.17626	0.83977	0.564187		0.234205	-0.251935	-0.825754		0.0312098	0.425923	0.0636527
Unknown	UK266	3.8735	562.191			17.0867	52.26	23.1533	35.8433		4.47082	5.16332	3.72947	6.60853		2.58123	2.98105	2.15321	3.81544		3.05853	1.35505	2.09774		1.61284	0.438349	1.06883		0.000957975	0.147725	0.0196866
Unknown	UK264	3.8689	562.202			16.7133	40.6	24.1467	37.4733		4.92876	27.0862	4.84011	3.63826		2.84562	15.6382	2.79444	2.10055		2.4292	1.44475	2.24212		1.28048	0.530825	1.16486		0.264303	0.135827	0.00543708
Unknown	UK346	4.4426	563.36			66.61	20.0467	4.85	35.7033		29.3652	30.7299	#DIV/0!	25.4938		16.954	17.7419	#DIV/0!	14.7189		0.300956	0.0728119	0.536006		-1.73238	-3.77968	-0.89968		0.130771	#DIV/0!	0.24199
Unknown	UK232	3.709	564.359			23.915	23.0633	17.47	10.7633		11.5329	10.7278	17.1697	5.40696		6.65853	6.19372	9.91295	3.12171		0.964388	0.730504	0.450066		-0.0523148	-0.453036	-1.15179		0.940875	0.650847	0.329877
Unknown	UK66	0.2706	573.107			0.903333	0.885	2.84	15.49		0.657597	0.0636396	#DIV/0!	11.0167		0.379664	0.0367423	#DIV/0!	6.36051		0.979705	3.14391	17.1476		-0.029581	1.65256	4.09993		0.966007	#DIV/0!	0.311685
Unknown	UK42	0.2498	576.129			18.8	37.87	19.69	31.34		10.0409	#DIV/0!	#DIV/0!	#DIV/0!		5.79713	#DIV/0!	#DIV/0!	#DIV/0!		2.01436	1.04734	1.66702		1.01032	0.0667304	0.737273		#DIV/0!	#DIV/0!	#DIV/0!
Unknown	UK27	0.2412	576.136			28.5433	75.6033	70.9167	72.2567		2.49642	6.35524	14.3721	15.9024		1.44131	3.6692	8.29776	9.18124		2.64872	2.48453	2.53147		1.4053	1.31297	1.33998		0.00241541	0.0330454	0.0385651
Unknown	UK349	4.4465	581.356			43.38	31.6433	20.69	48.38		11.8935	18.7947	#DIV/0!	16.5746		6.86674	10.8511	#DIV/0!	9.56934		0.729445	0.476948	1.11526		-0.455128	-1.0681	0.157381		0.455895	#DIV/0!	0.764908
Unknown	UK344	4.4414	581.369			74.73	46.725	#DIV/0!	50.6367		36.1617	25.9296	#DIV/0!	10.8283		20.8779	14.9705	#DIV/0!	6.25171		0.625251	#DIV/0!	0.677595		-0.677493	#DIV/0!	-0.561505		0.390889	#DIV/0!	0.368957
Unknown	UK235	3.7435	595.164			19.355	41.1267	26.3333	18.6733		1.56271	29.7045	1.23249	2.23849		0.902229	17.1499	0.711579	1.29239		2.12486	1.36054	0.964781		1.08737	0.444184	-0.0517268		0.33187	0.0400124	0.71623
Unknown	UK341	4.4373	597.254			9.75667	5.54667	3.76667	7.56333		7.46342	2.86526	1.21327	1.47555		4.30901	1.65426	0.700484	0.851906		0.5685	0.386061	0.775196		-0.814767	-1.3731	-0.367366		0.438819	0.297909	0.663868
Unknown	UK350	4.4472	597.362			78.88	38.0067	15.745	51.0267		43.1461	24.254	9.14289	14.466		24.9104	14.0031	5.27865	8.35194		0.481829	0.199607	0.64689		-1.05341	-2.32477	-0.628408		0.243885	0.119314	0.382471
Unknown	UK205	3.5548	605.171			0.795	2.31	5.36333	12.6667		0.219203	0.890112	1.94755	3.99862		0.126557	0.513907	1.12442	2.3086		2.90566	6.74633	15.9329		1.53887	2.7541	3.99394		0.0886439	0.0531578	0.0352854
Unknown	UK150	3.7518	608.387			0.44	1.485	0.366667	1.845		#DIV/0!	0.388909	0.191398	1.97283		#DIV/0!	0.224537	0.110504	1.13901		3.375	0.833333	4.19318		1.75489	-0.263034	2.06805		#DIV/0!	#DIV/0!	#DIV/0!
Unknown	UK238	3.7518	608.387			13.085	13.8967	14.465	6.79667		14.2623	13.6368	17.317	3.68045		8.23437	7.87322	9.998	2.12491		1.06203	1.10546	0.519424		0.0868249	0.144652	-0.945015		0.95475	0.93886	0.644314
Unknown	UK219	3.6257	611.161			3.53333	33.0533	4.99667	4.41667		1.36617	32.3767	1.11876	1.2994		0.788761	18.6927	0.645919	0.750207		9.35472	1.41415	1.25		3.22569	0.499936	0.321928		0.254909	0.22716	0.462726
Unknown	UK88	0.3241	615.171			3.09	6.54667	5.23	4.66667		0.900167	1.89413	2.87199	1.39851		0.519711	1.09358	1.65814	0.807431		2.11866	1.69256	1.51025		1.08315	0.759204	0.594786		0.0686239	0.325503	0.188009
Unknown	UK313	4.2882	615.402			185.673	20.55	5.92333	5.105		218.432	5.05858	5.56015	2.52437		126.112	2.92057	3.21015	1.45745		0.110678	0.0319019	0.0274945		-3.17556	-4.97021	-5.18471		0.320604	0.290097	0.288524
Unknown	UK316	4.3483	643.275			#DIV/0!	27.69	25.1367	196.313		#DIV/0!	3.62039	27.7919	90.5055		#DIV/0!	2.09023	16.0457	52.2534		#DIV/0!	#DIV/0!	#DIV/0!		#DIV/0!	#DIV/0!	#DIV/0!		#DIV/0!	#DIV/0!	#DIV/0!
Unknown	UK208	3.5573	647.206			0.33	1.725	0.63	1.72		#DIV/0!	0.968736	0.254558	0.969381		#DIV/0!	0.5593	0.146969	0.559673		5.22727	1.90909	5.21212		2.38606	0.932886	2.38187		#DIV/0!	#DIV/0!	#DIV/0!
Unknown	UK221	3.6421	652.403			61.81	20.02	60.85	#DIV/0!		#DIV/0!	#DIV/0!	#DIV/0!	#DIV/0!		#DIV/0!	#DIV/0!	#DIV/0!	#DIV/0!		0.323896	0.984469	#DIV/0!		-1.6264	-0.022583	#DIV/0!		#DIV/0!	#DIV/0!	#DIV/0!
Unknown	UK363	4.4557	657.252			58.915	77.0567	66.0733	52.535		5.38108	10.3436	0.426185	0.92631		3.10677	5.97187	0.246058	0.534805		1.30793	1.1215	0.891708		0.387285	0.165433	-0.165356		0.0838123	0.309998	0.336119
Unknown	UK365	4.4662	657.262			40.74	62.6667	54.2867	35.035		34.224	20.7748	15.0486	26.0286		19.7592	11.9943	8.68832	15.0276		1.53821	1.33252	0.859966		0.621252	0.414152	-0.217649		0.525161	0.675767	0.869553
Unknown	UK312	4.285	659.27			#DIV/0!	25.575	26.34	47.5067		#DIV/0!	15.7614	8.31558	2.15122		#DIV/0!	9.09985	4.801	1.24201		#DIV/0!	#DIV/0!	#DIV/0!		#DIV/0!	#DIV/0!	#DIV/0!		#DIV/0!	#DIV/0!	#DIV/0!
Unknown	UK315	4.3416	671.232			115.543	118.457	118.98	108.947		10.7042	5.75649	5.52636	0.710023		6.18005	3.32351	3.19065	0.409932		1.02521	1.02974	0.942907		0.0359254	0.0422851	-0.084812		0.705346	0.655183	0.397576
Unknown	UK135	1.0268	687.196			5.98	9.72667	21.1067	27.0167		5.73386	6.12875	10.8276	10.6731		3.31044	3.53844	6.2513	6.16212		1.62653	3.52954	4.51784		0.7018	1.81948	2.17563		0.482728	0.120848	0.0557689
Unknown	UK136	1.0276	687.21			8.785	12.66	23.93	36.1		9.99142	6.83917	10.6659	3.51068		5.76855	3.9486	6.15797	2.02689		1.44109	2.72396	4.10928		0.527163	1.44571	2.03888		0.688132	0.226399	0.138712
Unknown	UK259	3.8559	690.265			39.805	44.06	40.48	24.3633		1.26572	#DIV/0!	21.793	7.90433		0.730764	#DIV/0!	12.5822	4.56357		1.1069	1.01696	0.612067		0.14652	0.0242596	-0.708238		#DIV/0!	0.972143	0.0724163
Unknown	UK246	3.8074	691.297			#DIV/0!	25.81	9.23	18.77		#DIV/0!	5.79828	#DIV/0!	6.62111		#DIV/0!	3.34764	#DIV/0!	3.8227		#DIV/0!	#DIV/0!	#DIV/0!		#DIV/0!	#DIV/0!	#DIV/0!		#DIV/0!	#DIV/0!	#DIV/0!
Unknown	UK35	0.2475	696.222			8.95333	38.0933	28.1433	21.4033		3.88119	16.1146	4.20782	5.05158		2.24081	9.30379	2.42938	2.91653		4.25465	3.14334	2.39054		2.08904	1.6523	1.25734		0.081242	0.0044657	0.0305405

## Sheet: S3B 10dpi_metabolites
Supplementary Table S3B. Levels of metabolites detected by UPLC-MS in systemic leaves (10 dpi) in control (ctrl), PVA, PVX and PVA+PVX. Means of three parallel samples are presented, STDev denotes standard deviation and SE standard error. Fold change (FC) and log2(FC) calculated by comparing metabolite levels to control. p-values for each metabolite calculated with t-test
Group	ID	Ret. Time (min)	m/z	Chemical formula	Reference	MEAN ctrl10	MEAN pva10	MEAN pvx10	MEAN pvapvx10		STDev ctrl10	STDev pva10	STDev pvx10	STDev pvapvx10		SE ctrl10	SE pva10	SE pvx10	SE pvapvx10		FC pva10	FC pvx10	FC pvapvx10		log2 (FC) pva10	log2 (FC) pvx10	log2 (FC) pvapvx10		pva10 p-value	pvx10 p-value	pvapvx10 p-value
10dpi	UK394-419 frag	4.9549	267.123	C15H14N4O		16.52	20.63	29.5067	15.64		11.9212	7.49533	2.35011	11.8756		6.88269	4.32743	1.35684	6.8564		1.24879	1.78612	0.946731		0.32053	0.836827	-0.0789732		0.66862	0.19614	0.93218
10dpi	UK395-419 frag	4.9553	285.134	C15H16N4O2		41.3667	44.12	63.1333	40.16		12.5613	12.3822	3.20052	21.3165		7.25225	7.14887	1.84782	12.3071		1.06656	1.52619	0.97083		0.0929641	0.609933	-0.0427094		0.800252	0.0873043	0.937635
10dpi	UK396-419 frag	4.956	419.239	C25H30N4O2		19.185	14.22	25.46	16.43		5.80535	4.93561	2.24248	8.51484		3.35172	2.84957	1.29469	4.91605		0.741204	1.32708	0.856398		-0.432057	0.408254	-0.223646		0.45623	0.352305	0.696832
10dpi	UK397-419 frag	4.9562	341.197	C19H24N4O2		36.6433	38.1933	56.2733	36.3267		9.58702	10.5748	2.90423	18.5737		5.53507	6.10535	1.67676	10.7235		1.0423	1.5357	0.991358		0.0597701	0.618901	-0.0125218		0.860048	0.0606732	0.980716
10dpi	UK398	4.957	244.265			58.38	50.84	15.355	12.18		#DIV/0!	#DIV/0!	21.5173	16.5463		#DIV/0!	#DIV/0!	12.423	9.55301		0.870846	0.263018	0.208633		-0.19951	-1.92677	-2.26096		#DIV/0!	#DIV/0!	#DIV/0!
AAA	Phenylalanine frag2	0.3631	120.082	C8H9N	101	1072.63	1861	1206.57	1128.77		104.7	359.048	144.977	194.579		60.4486	207.297	83.7026	112.34		1.73498	1.12486	1.05233		0.794921	0.169751	0.0735903		0.0531032	0.270666	0.68908
AAA	Tryptamine	0.3955	161.109	C10H12N2	101	1728.89	798.413	1293.15	911.543		303.639	280.495	97.1384	119.93		175.306	161.944	56.0829	69.2415		0.461808	0.747965	0.527243		-1.11464	-0.418957	-0.92346		0.0177694	0.120097	0.0299263
AAA	Tyrosine	0.4046	182.083	C9H11NO3	101	41.3	62.9	57.3667	297.467		2.78747	20.1167	0.503322	28.0393		1.60935	11.6144	0.290593	16.1885		1.523	1.38902	7.20258		0.606918	0.474071	2.84851		0.202087	0.00825234	0.00368903
AAA	Tyramine	0.459	138.093	C8H11NO	101; 103	10.4	10.2633	16	52.3333		1.2	0.532009	2.47588	3.93107		0.69282	0.307155	1.42945	2.26961		0.986859	1.53846	5.03205		-0.0190842	0.621488	2.33115		0.86932	0.0411181	0.00143024
AAA	Phenylacetaldehyde	0.4611	121.066	C8H8O	101	61.19	67.9367	127.837	403.98		12.5349	19.8586	8.1248	28.9915		7.23705	11.4654	4.69086	16.7383		1.11026	2.08918	6.60206		0.150895	1.06293	2.72292		0.649401	0.00276596	0.000582277
AAA	3-Methoxytyramine	0.6976	168.103	C9H13NO2	101	3.66667	4.45	13.1667	106.233		0.945163	0.919239	0.416333	1.67432		0.54569	0.530723	0.24037	0.966667		1.21364	3.59091	28.9727		0.279336	1.84435	4.85662		0.441403	0.000867002	1.58666e-06
AAA	Phenylalanine	0.8168	166.088	C9H11NO2	101	1379.43	2017.4	1548.5	1481.3		148.242	230.46	183.847	271.672		85.5877	133.056	106.144	156.85		1.46248	1.12256	1.07385		0.548421	0.166796	0.102788		0.0214411	0.285582	0.607387
AAA	Phe frag	0.8171	120.082	C8H9N	101	1094.17	1472.47	1219.01	1156.21		91.5016	472.637	145.327	199.218		52.8285	272.877	83.9049	115.019		1.34575	1.1141	1.05671		0.428409	0.155881	0.0795751		0.298582	0.288118	0.659712
AAA	Phenetylamine	1.1619	122.098	C8H11N	101	241.433	181.283	307.167	453.55		50.0392	65.3669	32.2738	119.408		28.8901	37.7396	18.6333	68.94		0.750863	1.27226	1.87857		-0.413379	0.347397	0.909637		0.278677	0.140463	0.0749849
AAA	Phenetylamine frag	1.162	105.071	C8H8	101	716.3	526.553	916.647	1372.14		158.272	199.569	85.8749	365.654		91.3783	115.221	49.5799	211.11		0.735102	1.2797	1.9156		-0.443984	0.355802	0.937795		0.269815	0.147092	0.0728775
AAA	Tryptophan	1.4078	205.099	C11H12O2N2	101; 106	30.3667	79.51	45.4667	152.167		2.51462	12.0456	6.63652	15.9127		1.45182	6.9545	3.83159	9.18719		2.61833	1.49726	5.01098		1.38865	0.582321	2.32509		0.0161972	0.0449385	0.00477619
AAA	Trp frag	1.41	188.072	C11H9O2N	101; 106	75.4333	198.567	113.267	378.367		11.0934	30.9248	19.4104	43.656		6.40477	17.8544	11.2066	25.2048		2.63235	1.50155	5.01591		1.39635	0.586449	2.32651		0.0125786	0.0567203	0.00461757
AAA	UK130-Phe frag(-17)	0.8167	149.061			47.3733	61.9933	52.6433	50.3467		4.557	17.5664	5.5803	10.4294		2.63098	10.142	3.22179	6.02144		1.30861	1.11124	1.06276		0.388038	0.152176	0.0878211		0.283834	0.276451	0.684352
AAA	UK145-Trp frag (-cooh)	1.4067	146.061		102	0.34	6.52	6.705	27.36		#DIV/0!	#DIV/0!	7.79939	21.7082		#DIV/0!	#DIV/0!	4.50298	12.5332		19.1765	19.7206	80.4706		4.26127	4.30163	6.33039		#DIV/0!	#DIV/0!	#DIV/0!
Alkaloid	Nornicotine	0.3174	149.109	C9H12N2	104	93.3733	83.1333	173.717	190.78		9.14326	30.0544	15.3945	15.7627		5.27886	17.3519	8.88802	9.10061		0.890333	1.86045	2.0432		-0.167584	0.895654	1.03083		0.621324	0.00329805	0.00202094
Alkaloid	Nicotine	0.37	163.125	C10H14N2	106; 104	22882.4	15918.9	20318.7	17395.4		2871.81	4679.83	1294.8	2800.62		1658.04	2701.9	747.55	1616.94		0.695682	0.887961	0.760209		-0.5235	-0.171432	-0.395533		0.106897	0.260136	0.076926
Alkaloid	Nicotine frag (-NH3)	0.3952	144.082	C10H9N	104	536.533	234.903	386.42	248.897		105.172	75.8711	29.4391	40.0772		60.7209	43.8042	16.9967	23.1386		0.437817	0.720216	0.463898		-1.1916	-0.473498	-1.10812		0.0189933	0.123185	0.0294084
Alkaloid	Nicotine-n-oxide	0.4743	179.12	C10H14N2O		23.1333	27.1533	33.4333	87.2		4.98029	3.69141	2.99388	8.83855		2.87537	2.13124	1.72852	5.10294		1.17378	1.44524	3.76945		0.231156	0.531314	1.91435		0.329107	0.0485332	0.00130113
Alkaloid	Anabasine	0.5	163.123	C10H14N2	104	5423.97	3386.93	4235.5	4013.2		728.939	212.234	366.936	698.128		420.853	122.533	211.85	403.064		0.624438	0.780886	0.739901		-0.679369	-0.356816	-0.434595		0.0318967	0.0873475	0.0728073
Alkaloid	Anabasine-n-oxide	0.58	179.118	C10H14N2O		37.2	12.88	16.6667	20.6333		9.87269	1.56499	3.98037	13.0757		5.7	0.903549	2.29807	7.54925		0.346237	0.448029	0.554659		-1.53017	-1.15834	-0.850326		0.0476786	0.0536758	0.160124
Alkaloid	2-(2-Pyridinyl)-1H-imidazo[4,5-c]pyridine -derivative1	0.6142	197.082	C11H8N4		4.62667	7.27	5.04	6.77333		0.674858	#DIV/0!	2.00082	4.97285		0.389629	#DIV/0!	1.15518	2.87108		1.57133	1.08934	1.46398		0.651982	0.123451	0.549893		#DIV/0!	0.761501	0.533543
Alkaloid	Nicotine frag	0.8742	163.124	C10H14N2	104	62.525	#DIV/0!	212.19	48.29		19.2545	#DIV/0!	59.9909	14.2977		11.1166	#DIV/0!	34.6358	8.25478		#DIV/0!	3.39368	0.772331		#DIV/0!	1.76285	-0.372709		#DIV/0!	0.149563	0.495877
Alkaloid	2-(2-Pyridinyl)-1H-imidazo[4,5-c]pyridine -derivative2	2.5172	197.082	C11H8N4		#DIV/0!	1.21667	1.545	3.85		#DIV/0!	0.875804	1.03945	#DIV/0!		#DIV/0!	0.505646	0.600125	#DIV/0!		#DIV/0!	#DIV/0!	#DIV/0!		#DIV/0!	#DIV/0!	#DIV/0!		#DIV/0!	#DIV/0!	#DIV/0!
Alkaloid	N-Butanoylnornicotine	3.2308	219.15	C13H18ON2	106	#DIV/0!	87.5667	26.6333	251.767		#DIV/0!	19.1024	2.1362	24.9813		#DIV/0!	11.0288	1.23333	14.4229		#DIV/0!	#DIV/0!	#DIV/0!		#DIV/0!	#DIV/0!	#DIV/0!		#DIV/0!	#DIV/0!	#DIV/0!
Alkaloid	2-(2-Pyridinyl)-1H-imidazo[4,5-c]pyridine -derivative3	3.3028	197.082	C11H8N4		#DIV/0!	#DIV/0!	#DIV/0!	#DIV/0!		#DIV/0!	#DIV/0!	#DIV/0!	#DIV/0!		#DIV/0!	#DIV/0!	#DIV/0!	#DIV/0!		#DIV/0!	#DIV/0!	#DIV/0!		#DIV/0!	#DIV/0!	#DIV/0!		#DIV/0!	#DIV/0!	#DIV/0!
Alkaloid	2-(2-Pyridinyl)-1H-imidazo[4,5-c]pyridine -derivative4	3.5309	197.082	C11H8N4	106	#DIV/0!	6.96	#DIV/0!	14.35		#DIV/0!	#DIV/0!	#DIV/0!	2.29103		#DIV/0!	#DIV/0!	#DIV/0!	1.32272		#DIV/0!	#DIV/0!	#DIV/0!		#DIV/0!	#DIV/0!	#DIV/0!		#DIV/0!	#DIV/0!	#DIV/0!
Alkaloid	Hexanoyl-n-nornicotine	3.8179	247.181	C15H22ON2		#DIV/0!	#DIV/0!	#DIV/0!	95.7333		#DIV/0!	#DIV/0!	#DIV/0!	12.5321		#DIV/0!	#DIV/0!	#DIV/0!	7.23541		#DIV/0!	#DIV/0!	#DIV/0!		#DIV/0!	#DIV/0!	#DIV/0!		#DIV/0!	#DIV/0!	#DIV/0!
Alkaloid	N-Octanoylnornicotine	4.3699	275.213	C17H26N2O	106	11.3333	13.4333	12.1	854.633		4.01539	2.24796	2.51197	122.831		2.31828	1.29786	1.45029	70.9164		1.18529	1.06765	75.4088		0.245245	0.0944348	6.23666		0.484623	0.795602	0.00695038
Amino acid	Arginine	0.228	175.12	C6H14N4O2	105	13.88	16.8967	50.2233	9.29333		#DIV/0!	11.6806	4.80525	1.52599		#DIV/0!	6.74379	2.77431	0.881028		1.21734	3.6184	0.669549		0.283731	1.85535	-0.57874		#DIV/0!	#DIV/0!	#DIV/0!
Amino acid	Pyroglutamate	0.2365	130.051	C5H7NO3	105	207.01	447.69	419.097	702.76		28.5612	152.724	165.44	151.583		16.4898	88.1755	95.5168	87.5165		2.16265	2.02452	3.39481		1.1128	1.01758	1.76333		0.107447	0.15297	0.0263656
Amino acid	Glutamine	0.2386	147.077	C5H10N2O3	105	147.513	297.037	237.56	374.053		17.3179	24.6179	13.8017	102.021		9.99849	14.2132	7.96843	58.9017		2.01363	1.61043	2.53573		1.0098	0.687447	1.3424		0.00160285	0.00256513	0.0577102
Amino acid	4-Aminobutyrate (GABA)	0.2398	104.076	C4H9NO2	105	#DIV/0!	10.72	10.11	44.8433		#DIV/0!	0.806102	1.44135	7.40908		#DIV/0!	0.465403	0.832166	4.27764		#DIV/0!	#DIV/0!	#DIV/0!		#DIV/0!	#DIV/0!	#DIV/0!		#DIV/0!	#DIV/0!	#DIV/0!
Amino acid	Proline	0.2416	116.072	C5H9NO2	105	408.983	1781.63	625.973	1621.07		126.05	290.79	26.64	223.463		72.7752	167.888	15.3806	129.016		4.35623	1.53056	3.96365		2.12308	0.614059	1.98683		0.00677646	0.0906122	0.00316
Amino acid	Pipecolic acid	0.3176	130.088	C6H11NO2	101; 105	11.17	12.325	95.1033	2278.74		0.947523	2.70822	16.2032	318.543		0.547053	1.56359	9.35495	183.911		1.1034	8.51417	204.005		0.141958	3.08987	7.67246		0.654871	0.0118734	0.00651326
BCAA	Valine	0.3169	118.088	C5H11NO2	101; 105	94.9933	108.39	135.28	191.037		17.2055	19.213	15.5834	22.9914		9.93363	11.0927	8.99709	13.2741		1.14103	1.4241	2.01105		0.190333	0.51005	1.00795		0.419727	0.0402055	0.00557143
BCAA	Isoleucine	0.45	132.103	C6H13NO2	101; 105	101.967	111.9	112.8	127.867		30.3273	0.953939	2.16564	16.9842		17.5095	0.550757	1.25033	9.80584		1.09742	1.10624	1.254		0.134112	0.145669	0.326543		0.627749	0.599483	0.283607
BCAA	Leucine	0.5027	132.103	C6H13NO2		175.233	191.533	187.133	470.3		61.5172	16.671	9.25437	24.3395		35.517	9.62503	5.34301	14.0524		1.09302	1.06791	2.68385		0.128318	0.0947893	1.4243		0.696148	0.770683	0.00723636
CoA biosynthesis	Pantothenic acid (Vitamin B5)	1.03	220.12	C9H17NO5		11.2133	12.6133	19.2633	146.93		4.24628	7.22887	11.0495	13.1986		2.45159	4.17359	6.37944	7.62022		1.12485	1.7179	13.1032		0.169734	0.780642	3.71184		0.789968	0.33607	0.00145112
Glutathione	GSH	0.3231	308.093	C10H17N3O6S		781	1491.37	1159.5	45.5667		135.945	125.688	136.617	8.18189		78.488	72.5658	78.8756	4.72382		1.90956	1.48464	0.058344		0.933241	0.570108	-4.09927		0.00271986	0.0272397	0.0109815
Glutathione	GSSG	0.3962	307.084	C20H32N6O12S2		19	53.0667	49.1667	43.3		2.17025	5.27289	9.50281	21.2205		1.253	3.0443	5.48645	12.2517		2.79298	2.58772	2.27895		1.48181	1.37168	1.18837		0.00319742	0.0265898	0.184596
Indole	UK105-methylindole	0.3406	132.083	C9H9N		1000.58	642.847	845.453	728.533		162.089	184.51	58.174	126.44		93.5819	106.527	33.5868	73		0.642476	0.844966	0.728113		-0.638285	-0.243035	-0.457765		0.0661807	0.233854	0.0875894
Indole	Indoylacetyl-Asp	3.5577	291.099	C14H14N2O5		49.5867	154.07	182.503	808.78		7.99719	70.847	13.2659	178.469		4.61718	40.9035	7.65905	103.039		3.10709	3.68049	16.3104		1.63556	1.8799	4.02772		0.12337	0.000399337	0.0177649
Indole	UK104-methylindole frag	0.3404	106.067	C7H7N		246.83	175.743	226.593	206.027		32.0369	50.3136	21.1037	34.7827		18.4965	29.0485	12.1842	20.0818		0.712002	0.918014	0.834691		-0.490048	-0.123412	-0.260687		0.120362	0.420013	0.209819
Methionine Cycle	Cysteine	0.11	122	C3H7NO2S	105	10393.3	581333	89933.3	15533.3		614.925	658564	78028.3	3265.48		355.027	380222	45049.7	1885.32		55.9333	8.65298	1.49455		5.80564	3.1132	0.579709		0.272029	0.219498	0.107613
Methionine Cycle	Cystathionine	0.12	223	C7H14N2O4S	105	1610000	1720000	1.72333e+06	1.32667e+06		226053	165227	72341.8	75718.8		130512	95393.9	41766.5	43716.3		1.06832	1.07039	0.824017		0.0953479	0.0981411	-0.279255		0.536788	0.48219	0.152154
Methionine Cycle	HomoCys	0.13	136	C4H9NO2S	105	1.34667e+06	406000	909333	21833.3		217332	282579	430443	1497.78		125477	163147	248516	864.741		0.301485	0.675248	0.0162129		-1.72984	-0.566512	-5.94672		0.0119003	0.215524	0.00884886
Methionine Cycle	Methionine	0.14	150	C5H11NO2S	105	2.33667e+07	1.77567e+07	16590000	1157000		907377	7.19386e+06	7.64881e+06	295173		523874	4.15338e+06	4.41604e+06	170418		0.759914	0.709986	0.049515		-0.396091	-0.494138	-4.33599		0.308696	0.263721	0.000176443
Methionine Cycle	SAH	0.15	385	C14H20N6O5S		1520000	1730000	2.12667e+06	2510000		285832	306105	1.46159e+06	335112		165025	176730	843847	193477		1.13816	1.39912	1.65132		0.186701	0.484523	0.723616		0.434343	0.549006	0.018485
Methionine Cycle	SAM	0.16	399	C15H22N6O5S		4.25333e+06	4.95667e+06	4540000	3870000		467582	740428	125300	495681		269959	427486	72341.8	286182		1.16536	1.0674	0.909875		0.220776	0.0940984	-0.13626		0.248816	0.401141	0.385222
Nucleoside	Cytosine	0.3164	112.053	C4H5N3O	105	2.165	#DIV/0!	#DIV/0!	26.5267		1.52028	#DIV/0!	#DIV/0!	13.6353		0.877734	#DIV/0!	#DIV/0!	7.87237		#DIV/0!	#DIV/0!	12.2525		#DIV/0!	#DIV/0!	3.615		#DIV/0!	#DIV/0!	0.0878907
Nucleoside	Adenine (adenosine frag)	0.4723	136.063	C5H5N5	105	#DIV/0!	56.105	76.895	281.27		#DIV/0!	14.9553	37.3847	41.8753		#DIV/0!	8.63445	21.5841	24.1767		#DIV/0!	#DIV/0!	#DIV/0!		#DIV/0!	#DIV/0!	#DIV/0!		#DIV/0!	#DIV/0!	#DIV/0!
Nucleoside	Adenosine	0.4744	268.105	C10H13N5O4	105	76.82	246.8	387.37	1470.3		13.5032	13.5685	171.562	271.545		7.79608	7.83378	99.0514	156.776		3.21271	5.04257	19.1395		1.68379	2.33416	4.25848		0.000104292	0.0875446	0.0122633
Nucleoside	Guanine	0.505	152.058	C5H5N5O	105	6.95	12.575	34.5	216.51		3.45068	5.83363	16.6877	58.0953		1.99225	3.36805	9.63466	33.5413		1.80935	4.96403	31.1525		0.855474	2.31151	4.96128		0.384305	0.246528	0.0241723
Nucleoside	Guanosine	0.5054	284.1	C10H13N5O5	105	5	10.5333	18.6	128.5		0.7	1.16762	9.56609	29.9351		0.404145	0.674125	5.52298	17.283		2.10667	3.72	25.7		1.07496	1.8953	4.6837		0.00439944	0.132093	0.0189813
Nucleoside	Adenosine frag	1.1821	268.106	C10H13N5O4	105	#DIV/0!	#DIV/0!	#DIV/0!	#DIV/0!		#DIV/0!	#DIV/0!	#DIV/0!	#DIV/0!		#DIV/0!	#DIV/0!	#DIV/0!	#DIV/0!		#DIV/0!	#DIV/0!	#DIV/0!		#DIV/0!	#DIV/0!	#DIV/0!		#DIV/0!	#DIV/0!	#DIV/0!
Nucleoside	5-methylthioadenosine (MTA)	1.55	298.097	C11H15N5O3S		18.7333	20.1467	19.9333	25.3		2.51462	1.9886	1.88768	8.56096		1.45182	1.14812	1.08985	4.94267		1.07544	1.06406	1.35053		0.104934	0.0895754	0.43353		0.489784	0.547368	0.314189
Peptide	Valylvaline frag (-NH3)	2.0455	200.13	C10H17NO3		120.043	186.583	201.093	616.977		27.2839	78.6959	12.2509	112.571		15.7524	45.4351	7.07305	64.9927		1.5543	1.67517	5.13962		0.636265	0.74431	2.36166		0.278063	0.0217156	0.0128638
Peptide	Valylvaline	2.0455	217.156	C10H20N2O3		1226.87	2247.5	2156.13	6790.87		284.442	485.056	159.092	1215.37		164.223	280.047	91.852	701.696		1.8319	1.75743	5.53513		0.873343	0.813468	2.46862		0.0465751	0.0142901	0.0120931
Peptide	L-Phe-L-Ser-L-Tyr-L-Ala	3.5677	487.218	C24H30N4O7		8.27667	5.18667	12.1667	14.4733		2.79321	3.15541	1.35031	0.395137		1.61266	1.82178	0.779601	0.228133		0.626661	1.47	1.74869		-0.674242	0.555812	0.806275		0.273864	0.121797	0.0588929
Peptide	Tyr-ala-gly-phe1	3.6758	457.207	C23H28N4O6		10.0933	4.185	5.50333	9.995		8.10405	0.205061	3.57497	4.30628		4.67888	0.118392	2.06401	2.48623		0.41463	0.545244	0.990258		-1.2701	-0.875025	-0.0141242		0.333932	0.440982	0.987058
Peptide	Tyr-ala-gly-phe2	3.9574	457.208	C23H28N4O6		164.513	68.9233	123.44	427.863		46.4231	38.2327	8.32672	17.1476		26.8024	22.0737	4.80744	9.90016		0.418953	0.750334	2.60078		-1.25514	-0.414395	1.37895		0.0533014	0.26322	0.00514966
Peptide	Trp-Ser-Phe	3.9577	439.197	C23H26N4O5		79.0633	32.69	53.31	154.48		23.85	17.4668	2.98196	4.32924		13.7698	10.0845	1.72164	2.49949		0.413466	0.67427	1.95388		-1.27416	-0.568603	0.966339		0.0584148	0.200767	0.0284656
Peptide	H-Pro-Gly-Ser-Thr-Ala-Pro-Ala-OH	4.3951	600.299	C25H41N7O10		1.98667	3.85667	8.49667	32.0267		0.126623	1.90253	1.79862	10.7941		0.0731057	1.09843	1.03843	6.23199		1.94128	4.27685	16.1208		0.957005	2.09655	4.01085		0.230386	0.0240428	0.0404283
Phenolamide	Caffeoylspermidine	0.3264	308.023	C16H26N3O3	106; 35; 34; 105	#DIV/0!	#DIV/0!	#DIV/0!	54.59		#DIV/0!	#DIV/0!	#DIV/0!	17.2495		#DIV/0!	#DIV/0!	#DIV/0!	9.959		#DIV/0!	#DIV/0!	#DIV/0!		#DIV/0!	#DIV/0!	#DIV/0!		#DIV/0!	#DIV/0!	#DIV/0!
Phenolamide	Caffeoylputrescine frag (-NH3)	1.2399	234.114	C13H15O3N	106; 35; 34; 105	7.45	88.0267	76.3133	73.3767		1.10309	38.1556	8.20814	35.1778		0.636867	22.0292	4.73897	20.3099		11.8157	10.2434	9.84922		3.56263	3.35662	3.30001		0.0671101	0.00390033	0.0830135
Phenolamide	Caffeoylputrescine	1.2446	251.14	C13H18O3N2	106; 35; 34; 105	1130.03	3748.53	2839.27	2692.07		206.456	678.3	262.884	1129.88		119.197	391.617	151.776	652.336		3.31719	2.51255	2.38229		1.72996	1.32915	1.25235		0.0152324	0.00114788	0.134754
Phenolamide	Feruloylspermidine	1.4209	322.213	C17H28N3O3	106; 35; 34; 105	0.44	4.29	2.685	59.3267		0.438406	2.1496	0.0777817	46.0482		0.253114	1.24107	0.0449073	26.5859		9.75	6.10227	134.833		3.2854	2.60935	7.07503		0.22818	0.0793825	0.157131
Phenolamide	Coumarylputrescine	1.6447	235.145	C13H18O2N2	106; 35; 34; 105	#DIV/0!	26.1767	6.53333	65.4333		#DIV/0!	8.36443	0.321455	11.4692		#DIV/0!	4.8292	0.185592	6.62177		#DIV/0!	#DIV/0!	#DIV/0!		#DIV/0!	#DIV/0!	#DIV/0!		#DIV/0!	#DIV/0!	#DIV/0!
Phenolamide	UK165-dimer of feruloylputrescine	2.0691	529.306		35; 34; 105	#DIV/0!	#DIV/0!	0.06	5.91667		#DIV/0!	#DIV/0!	#DIV/0!	4.72136		#DIV/0!	#DIV/0!	#DIV/0!	2.72588		#DIV/0!	#DIV/0!	#DIV/0!		#DIV/0!	#DIV/0!	#DIV/0!		#DIV/0!	#DIV/0!	#DIV/0!
Phenolamide	Feruloylputrescine	2.0751	265.156	C14H20O3N2	35; 34; 105	40.1	507.4	366.867	1835.77		12.0216	181.856	35.317	503.569		6.9407	104.995	20.3903	290.736		12.6534	9.14879	45.7797		3.66145	3.19358	5.51664		0.0464007	0.00172504	0.0251714
Phenolamide	Caffeoylputrescin 2	2.3906	251.14	C13H18O3N2	33; 34; 105	12.43	10.415	14.3933	85.17		6.12354	10.2036	5.015	4.35578		3.53543	5.89102	2.89541	2.51481		0.837892	1.15795	6.85197		-0.255163	0.211574	2.77652		0.837292	0.744072	0.00781432
Phenolamide	NB13/NB16	3.1997	472.245	C25H33N3O6	33; 34; 105	0.5	40.71	5.10667	52.755		0.442267	42.4405	1.10654	64.2407		0.255343	24.5031	0.638862	37.0894		81.42	10.2133	105.51		6.34731	3.35238	6.72124		0.408156	0.0102267	0.455554
Phenolamide	Feruloyltyramine-Glucoside1	3.74	476.19	C24H29NO9	103; 34; 105	#DIV/0!	10.15	3.5	14.4333		#DIV/0!	2.19203	2.12132	1.40119		#DIV/0!	1.26557	1.22474	0.808977		#DIV/0!	#DIV/0!	#DIV/0!		#DIV/0!	#DIV/0!	#DIV/0!		#DIV/0!	#DIV/0!	#DIV/0!
Phenolamide	Feruloyltyramine-Glu1 frag	3.7405	314.139	C18H19NO4	34; 105	#DIV/0!	3.42	#DIV/0!	13.44		#DIV/0!	#DIV/0!	#DIV/0!	#DIV/0!		#DIV/0!	#DIV/0!	#DIV/0!	#DIV/0!		#DIV/0!	#DIV/0!	#DIV/0!		#DIV/0!	#DIV/0!	#DIV/0!		#DIV/0!	#DIV/0!	#DIV/0!
Phenolamide	N-N-Diferuloylspermidine	3.7409	498.27	C27H36N3O6	106; 34; 105	#DIV/0!	#DIV/0!	#DIV/0!	#DIV/0!		#DIV/0!	#DIV/0!	#DIV/0!	#DIV/0!		#DIV/0!	#DIV/0!	#DIV/0!	#DIV/0!		#DIV/0!	#DIV/0!	#DIV/0!		#DIV/0!	#DIV/0!	#DIV/0!		#DIV/0!	#DIV/0!	#DIV/0!
Phenolamide	Feruloyltyramine-Glu1 frag	3.76	314.139	C18H19NO4	33; 34; 107	#DIV/0!	#DIV/0!	#DIV/0!	#DIV/0!		#DIV/0!	#DIV/0!	#DIV/0!	#DIV/0!		#DIV/0!	#DIV/0!	#DIV/0!	#DIV/0!		#DIV/0!	#DIV/0!	#DIV/0!		#DIV/0!	#DIV/0!	#DIV/0!		#DIV/0!	#DIV/0!	#DIV/0!
Phenolamide	Feruloyltyramine-Glucoside2	3.76	476.19	C24H29NO9	33; 34; 107	#DIV/0!	5.4	4	14.7333		#DIV/0!	0.565685	0	5.42709		#DIV/0!	0.326599	0	3.13333		#DIV/0!	#DIV/0!	#DIV/0!		#DIV/0!	#DIV/0!	#DIV/0!		#DIV/0!	#DIV/0!	#DIV/0!
Phenolamide	Coumaryltyramine	3.9895	284.13	C17H17NO3	34; 105	#DIV/0!	#DIV/0!	#DIV/0!	3.6		#DIV/0!	#DIV/0!	#DIV/0!	1.27279		#DIV/0!	#DIV/0!	#DIV/0!	0.734847		#DIV/0!	#DIV/0!	#DIV/0!		#DIV/0!	#DIV/0!	#DIV/0!		#DIV/0!	#DIV/0!	#DIV/0!
Phenolamide	Feruloyltyramine	4.0436	314.14	C18H19NO4	34; 105	8.06667	9.3	4.56667	80.4333		4.40606	2.28692	1.70098	8.95842		2.54384	1.32035	0.982061	5.17215		1.15289	0.566116	9.97107		0.205258	-0.820831	3.31775		0.695962	0.302336	0.00125475
Phenolamide	Feruloyltyramine dimer	4.0448	627.269	C36H38N2O8	33; 34; 107	#DIV/0!	#DIV/0!	#DIV/0!	#DIV/0!		#DIV/0!	#DIV/0!	#DIV/0!	#DIV/0!		#DIV/0!	#DIV/0!	#DIV/0!	#DIV/0!		#DIV/0!	#DIV/0!	#DIV/0!		#DIV/0!	#DIV/0!	#DIV/0!		#DIV/0!	#DIV/0!	#DIV/0!
Phenolamide	Grossamide1	4.2039	625.253	C36H36N2O8	33; 34; 107	#DIV/0!	#DIV/0!	#DIV/0!	24.7933		#DIV/0!	#DIV/0!	#DIV/0!	2.62148		#DIV/0!	#DIV/0!	#DIV/0!	1.51351		#DIV/0!	#DIV/0!	#DIV/0!		#DIV/0!	#DIV/0!	#DIV/0!		#DIV/0!	#DIV/0!	#DIV/0!
Phenolamide	Grossamide2	4.4689	625.254	C36H36N2O8	33; 34; 107	#DIV/0!	#DIV/0!	#DIV/0!	22.8633		#DIV/0!	#DIV/0!	#DIV/0!	1.7906		#DIV/0!	#DIV/0!	#DIV/0!	1.0338		#DIV/0!	#DIV/0!	#DIV/0!		#DIV/0!	#DIV/0!	#DIV/0!		#DIV/0!	#DIV/0!	#DIV/0!
Phenylpropanoid	Phloroglucinol	0.2459	127.04	C6H7O3		28.7267	50.6667	44.0367	64.7133		15.4355	1.8536	6.29718	5.15931		8.91167	1.07018	3.63568	2.97873		1.76375	1.53295	2.25273		0.818646	0.616315	1.17167		0.130928	0.221706	0.044724
Phenylpropanoid	Dimethylbenzoic acid	0.6964	151.077	C9H10O2	35; 34; 105	14.4667	17.0333	60.2667	404.033		4.80867	3.28684	8.37277	26.9535		2.77629	1.89766	4.83402	15.5616		1.17742	4.1659	27.9286		0.235628	2.05863	4.80367		0.493068	0.00299566	0.00118993
Phenylpropanoid	3-O-Caffeoylquinic acid frag	1.3117	163.041	C9H6O3	35; 34; 105	572.433	469.38	862.937	735.323		86.0617	146.091	32.6417	179.897		49.6877	84.3459	18.8457	103.863		0.819973	1.50749	1.28456		-0.286351	0.592147	0.361271		0.364587	0.0179064	0.255944
Phenylpropanoid	3-O-Caffeoylquinic acid	1.3165	355.103	C16H18O9	35; 34; 105	146.433	123.033	217.133	194.2		19.054	5.61991	7.84942	38.8236		11.0008	3.24465	4.53186	22.4148		0.8402	1.48281	1.3262		-0.251195	0.568337	0.407299		0.159038	0.0132721	0.154486
Phenylpropanoid	Coniferol-derivative1	1.8245	181.088	C10H12O3	35; 34; 105	10.39	28.7	73.4067	61.41		2.74607	19.5623	9.45392	4.35353		1.58544	11.2943	5.45822	2.51351		2.76227	7.06513	5.91049		1.46586	2.82072	2.56328		0.244961	0.00452288	0.000211038
Phenylpropanoid	5-O-Caffeoylquinic acid	1.9303	355.104	C16H18O9	35; 34; 105	2180.77	3135.73	2856.1	2789.7		58.9924	104.571	185.392	378.284		34.0593	60.3742	107.036	218.402		1.4379	1.30968	1.27923		0.523967	0.389211	0.355275		0.000633796	0.0169001	0.10482
Phenylpropanoid	5-O-Caffeoylquinic acid frag	1.932	163.041	C9H6O3	35; 34; 105	3220.88	3873.98	4113.72	4034.27		116.908	932.577	253.184	555.351		67.4968	538.424	146.176	320.632		1.20277	1.2772	1.25254		0.266359	0.352987	0.324852		0.34869	0.0136456	0.12097
Phenylpropanoid	5-O-Caffeoylquinic acid - Na-adduct	1.9378	377.085	C16H18O9Na	35; 34; 105	91.98	77.9067	69.34	42.1567		43.7253	38.6697	50.3077	52.7103		25.2448	22.3259	29.0451	30.4323		0.846996	0.75386	0.458324		-0.239573	-0.407632	-1.12556		0.697988	0.588513	0.278307
Phenylpropanoid	4-O-Caffeoylquinic acid	2.1651	355.103	C16H18O9	35; 34; 105	762	911.733	916.467	751.367		43.6487	34.846	68.9296	82.3919		25.2006	20.1183	39.7965	47.569		1.1965	1.20271	0.986045		0.258821	0.266291	-0.0202739		0.0108805	0.0390449	0.855883
Phenylpropanoid	4-O-Caffeoylquinic acid - Na-adduct	2.1653	377.086	C16H18O9Na	35; 34; 105	77.02	68.39	82.945	69.91		1.54149	10.2248	0.417193	5.94902		0.889981	5.90327	0.240866	3.43467		0.887951	1.07693	0.907686		-0.171448	0.106922	-0.139734		0.440848	0.0971252	0.166706
Phenylpropanoid	4-O-Caffeoylquinic acid frag	2.1669	163.041	C9H6O3	35; 34; 105	2622.12	2613.55	3053.41	2633.29		154.523	628.282	197.507	316.66		89.2138	362.739	114.031	182.824		0.996733	1.16448	1.00426		-0.00472112	0.219688	0.00613271		0.983585	0.0437887	0.959772
Phenylpropanoid	Coniferol-derivative2	2.5487	181.088	C10H12O3	35; 34; 105	#DIV/0!	#DIV/0!	#DIV/0!	9.75		#DIV/0!	#DIV/0!	#DIV/0!	3.45068		#DIV/0!	#DIV/0!	#DIV/0!	1.99225		#DIV/0!	#DIV/0!	#DIV/0!		#DIV/0!	#DIV/0!	#DIV/0!		#DIV/0!	#DIV/0!	#DIV/0!
Phenylpropanoid	Coumaric acid	2.5635	147.045	C9H9O3	106; 35; 34; 105	18.31	39.3067	44.28	281.323		#DIV/0!	25.4902	5.26818	96.9472		#DIV/0!	14.7168	3.04158	55.9725		2.14673	2.41835	15.3645		1.10214	1.27402	3.94153		#DIV/0!	#DIV/0!	#DIV/0!
Phenylpropanoid	Coumarylquinic acid1	2.564	339.109	C16H18O8	106; 35; 34; 105	2.56	8.77	20.6367	162.427		0.387427	4.14424	2.38781	56.2405		0.223681	2.39268	1.3786	32.4705		3.42578	8.0612	63.4479		1.77643	3.01099	5.9875		0.120665	0.00484406	0.0388588
Phenylpropanoid	p-Caffeoylquinic acid frag	2.6267	163.041	C6H6O3	106; 35; 34; 105	52.66	58.6467	51.675	29.0433		5.27592	23.7174	0.417193	21.4272		3.04605	13.6932	0.240866	12.371		1.11369	0.981295	0.551526		0.155342	-0.027241	-0.8585		0.707764	0.777587	0.191112
Phenylpropanoid	p-Caffeoylquinic acid	2.6271	355.103	C16H18O9	35; 34; 105	#DIV/0!	#DIV/0!	#DIV/0!	#DIV/0!		#DIV/0!	#DIV/0!	#DIV/0!	#DIV/0!		#DIV/0!	#DIV/0!	#DIV/0!	#DIV/0!		#DIV/0!	#DIV/0!	#DIV/0!		#DIV/0!	#DIV/0!	#DIV/0!		#DIV/0!	#DIV/0!	#DIV/0!
Phenylpropanoid	Feruloylquinic acid	3.0248	369.12	C17H20O9	35; 34; 105	0.646667	12.0033	43.05	140.517		0.446132	14.5855	11.5541	15.2778		0.257574	8.42092	6.67078	8.82067		18.5619	66.5722	217.294		4.21427	6.05685	7.7635		0.309833	0.120878	0.00392832
Phenylpropanoid	Phloroglucinol frag	3.5538	127.041	C6H7O3	35; 34; 105	#DIV/0!	6.97	14.755	58.8433		#DIV/0!	0.986509	1.61927	5.83577		#DIV/0!	0.569561	0.934889	3.36928		#DIV/0!	#DIV/0!	#DIV/0!		#DIV/0!	#DIV/0!	#DIV/0!		#DIV/0!	#DIV/0!	#DIV/0!
Phenylpropanoid	Coumarylquinic acid2	3.5558	339.109	C16H18O8		2.1	5.17	10.6333	44.61		#DIV/0!	#DIV/0!	1.14168	0.961613		#DIV/0!	#DIV/0!	0.659149	0.555188		2.4619	5.06349	21.2429		1.29977	2.34013	4.40891		#DIV/0!	#DIV/0!	#DIV/0!
Phenylpropanoid	[(S)-1-((S)-1-Benzyl-2-oxo-2-propylcarbamoyl-ethylcarbamoyl)-3-methyl-butyl]-carbamic acid benzyl ester	3.5691	482.26	C27H35N3O5		12.1233	6.3	15.99	22.06		8.09674	1.91094	2.41831	3.1802		4.67466	1.10328	1.39621	1.83609		0.519659	1.31894	1.81963		-0.944363	0.399384	0.863646		0.338457	0.504479	0.156111
Putative chlorophyll catabolite	UK257	3.8501	690.276			1.94667	1.27	4.34	4.61667		1.2413	#DIV/0!	3.18198	0.680025		0.716667	#DIV/0!	1.83712	0.392612		0.652397	2.22945	2.37158		-0.616177	1.15669	1.24585		#DIV/0!	0.471548	0.0446859
Putative chlorophyll catabolite	UK269-Mesoporphyrin IX	3.892	567.291	C34H38N4O4		#DIV/0!	1.43	10.6933	43.01		#DIV/0!	1.52735	8.10652	13.6491		#DIV/0!	0.881816	4.6803	7.88034		#DIV/0!	#DIV/0!	#DIV/0!		#DIV/0!	#DIV/0!	#DIV/0!		#DIV/0!	#DIV/0!	#DIV/0!
Putative chlorophyll catabolite	UK279	3.9319	677.281	C35H40N4O10		#DIV/0!	#DIV/0!	#DIV/0!	#DIV/0!		#DIV/0!	#DIV/0!	#DIV/0!	#DIV/0!		#DIV/0!	#DIV/0!	#DIV/0!	#DIV/0!		#DIV/0!	#DIV/0!	#DIV/0!		#DIV/0!	#DIV/0!	#DIV/0!		#DIV/0!	#DIV/0!	#DIV/0!
Putative chlorophyll catabolite	UK293-Mc-NCC-42	3.9995	679.297	C35H42N4O10		4.47333	5.51	6.12667	51.6		3.50714	3.60624	1.68358	25.3568		2.02485	2.08207	0.972014	14.6398		1.23174	1.3696	11.535		0.300702	0.453752	3.52795		0.777719	0.517112	0.227743
Putative chlorophyll catabolite	UK308	4.2041	661.285	C35H40N4O9		#DIV/0!	#DIV/0!	#DIV/0!	70.47		#DIV/0!	#DIV/0!	#DIV/0!	#DIV/0!		#DIV/0!	#DIV/0!	#DIV/0!	#DIV/0!		#DIV/0!	#DIV/0!	#DIV/0!		#DIV/0!	#DIV/0!	#DIV/0!		#DIV/0!	#DIV/0!	#DIV/0!
Putative chlorophyll catabolite	UK318	4.3523	671.244	C35H34N4O10		45.0333	14.69	16.11	6.7		33.5903	#DIV/0!	12.6714	#DIV/0!		19.3933	#DIV/0!	7.31581	#DIV/0!		0.326203	0.357735	0.148779		-1.61616	-1.48304	-2.74876		#DIV/0!	0.277973	#DIV/0!
Putative chlorophyll catabolite	Grossamidelike- Mc-FCC-62 or NCC_644	4.4197	645.292	C35H40N4O8		3.12	3.51	7.7	21.88		2.92742	2.74583	0.866025	16.7153		1.69015	1.58531	0.5	9.65058		1.125	2.46795	7.01282		0.169925	1.30331	2.80999		0.893975	0.255674	0.187167
Putative chlorophyll catabolite	UK338	4.4341	661.285	C35H40N4O9		#DIV/0!	1.575	#DIV/0!	10.16		#DIV/0!	0.516188	#DIV/0!	#DIV/0!		#DIV/0!	0.298021	#DIV/0!	#DIV/0!		#DIV/0!	#DIV/0!	#DIV/0!		#DIV/0!	#DIV/0!	#DIV/0!		#DIV/0!	#DIV/0!	#DIV/0!
pva and pvapvx	UK100	0.3314	157.015			#DIV/0!	#DIV/0!	#DIV/0!	125.657		#DIV/0!	#DIV/0!	#DIV/0!	13.6361		#DIV/0!	#DIV/0!	#DIV/0!	7.87281		#DIV/0!	#DIV/0!	#DIV/0!		#DIV/0!	#DIV/0!	#DIV/0!		#DIV/0!	#DIV/0!	#DIV/0!
pva and pvapvx	UK229	3.6889	205.123			#DIV/0!	#DIV/0!	5.32	44.99		#DIV/0!	#DIV/0!	#DIV/0!	1.8654		#DIV/0!	#DIV/0!	#DIV/0!	1.07699		#DIV/0!	#DIV/0!	#DIV/0!		#DIV/0!	#DIV/0!	#DIV/0!		#DIV/0!	#DIV/0!	#DIV/0!
pva and pvapvx	UK236	3.7468	602.274	C35H40NO8		#DIV/0!	#DIV/0!	#DIV/0!	289.113		#DIV/0!	#DIV/0!	#DIV/0!	25.8457		#DIV/0!	#DIV/0!	#DIV/0!	14.922		#DIV/0!	#DIV/0!	#DIV/0!		#DIV/0!	#DIV/0!	#DIV/0!		#DIV/0!	#DIV/0!	#DIV/0!
pvapvx	UK81	0.3069	599.06			#DIV/0!	#DIV/0!	#DIV/0!	48		#DIV/0!	#DIV/0!	#DIV/0!	25.3486		#DIV/0!	#DIV/0!	#DIV/0!	14.635		#DIV/0!	#DIV/0!	#DIV/0!		#DIV/0!	#DIV/0!	#DIV/0!		#DIV/0!	#DIV/0!	#DIV/0!
pvapvx	UK94	0.329	139.004			#DIV/0!	#DIV/0!	18.3033	221.857		#DIV/0!	#DIV/0!	5.8902	25.3014		#DIV/0!	#DIV/0!	3.40071	14.6078		#DIV/0!	#DIV/0!	#DIV/0!		#DIV/0!	#DIV/0!	#DIV/0!		#DIV/0!	#DIV/0!	#DIV/0!
pvapvx	UK95	0.3292	175.025	C6H6O6 aconitate?		#DIV/0!	3.5	6.55	266.783		#DIV/0!	#DIV/0!	#DIV/0!	38.6063		#DIV/0!	#DIV/0!	#DIV/0!	22.2894		#DIV/0!	#DIV/0!	#DIV/0!		#DIV/0!	#DIV/0!	#DIV/0!		#DIV/0!	#DIV/0!	#DIV/0!
pvapvx	UK97	0.3298	193.036	C6H8O7 citrate?		#DIV/0!	#DIV/0!	#DIV/0!	215.77		#DIV/0!	#DIV/0!	#DIV/0!	36.6093		#DIV/0!	#DIV/0!	#DIV/0!	21.1364		#DIV/0!	#DIV/0!	#DIV/0!		#DIV/0!	#DIV/0!	#DIV/0!		#DIV/0!	#DIV/0!	#DIV/0!
pvapvx	UK226	3.6773	201.166	C15H20		#DIV/0!	#DIV/0!	#DIV/0!	34.5867		#DIV/0!	#DIV/0!	#DIV/0!	16.5143		#DIV/0!	#DIV/0!	#DIV/0!	9.53452		#DIV/0!	#DIV/0!	#DIV/0!		#DIV/0!	#DIV/0!	#DIV/0!		#DIV/0!	#DIV/0!	#DIV/0!
pvapvx	UK227	3.6836	219.175	C15H22O		#DIV/0!	#DIV/0!	#DIV/0!	49.54		#DIV/0!	#DIV/0!	#DIV/0!	11.8419		#DIV/0!	#DIV/0!	#DIV/0!	6.83692		#DIV/0!	#DIV/0!	#DIV/0!		#DIV/0!	#DIV/0!	#DIV/0!		#DIV/0!	#DIV/0!	#DIV/0!
pvapvx	UK254	3.8418	262.098			#DIV/0!	#DIV/0!	#DIV/0!	22.5633		#DIV/0!	#DIV/0!	#DIV/0!	12.2701		#DIV/0!	#DIV/0!	#DIV/0!	7.08415		#DIV/0!	#DIV/0!	#DIV/0!		#DIV/0!	#DIV/0!	#DIV/0!		#DIV/0!	#DIV/0!	#DIV/0!
pvapvx	UK260	3.8575	161.134			#DIV/0!	#DIV/0!	#DIV/0!	73.5533		#DIV/0!	#DIV/0!	#DIV/0!	11.6559		#DIV/0!	#DIV/0!	#DIV/0!	6.72951		#DIV/0!	#DIV/0!	#DIV/0!		#DIV/0!	#DIV/0!	#DIV/0!		#DIV/0!	#DIV/0!	#DIV/0!
pvapvx	UK290	3.975	518.223	C23H35NO12		#DIV/0!	#DIV/0!	#DIV/0!	31.1067		#DIV/0!	#DIV/0!	#DIV/0!	8.71533		#DIV/0!	#DIV/0!	#DIV/0!	5.0318		#DIV/0!	#DIV/0!	#DIV/0!		#DIV/0!	#DIV/0!	#DIV/0!		#DIV/0!	#DIV/0!	#DIV/0!
pvapvx	UK322	4.3971	485.236			#DIV/0!	#DIV/0!	#DIV/0!	36.83		#DIV/0!	#DIV/0!	#DIV/0!	10.8352		#DIV/0!	#DIV/0!	#DIV/0!	6.25569		#DIV/0!	#DIV/0!	#DIV/0!		#DIV/0!	#DIV/0!	#DIV/0!		#DIV/0!	#DIV/0!	#DIV/0!
pvapvx	UK372	4.6149	509.235			#DIV/0!	#DIV/0!	#DIV/0!	59.04		#DIV/0!	#DIV/0!	#DIV/0!	15.6725		#DIV/0!	#DIV/0!	#DIV/0!	9.04852		#DIV/0!	#DIV/0!	#DIV/0!		#DIV/0!	#DIV/0!	#DIV/0!		#DIV/0!	#DIV/0!	#DIV/0!
pvapvx	UK373	4.6159	263.104	C13H14N2O4 or C14H10N6		#DIV/0!	#DIV/0!	#DIV/0!	22.32		#DIV/0!	#DIV/0!	#DIV/0!	10.6338		#DIV/0!	#DIV/0!	#DIV/0!	6.13945		#DIV/0!	#DIV/0!	#DIV/0!		#DIV/0!	#DIV/0!	#DIV/0!		#DIV/0!	#DIV/0!	#DIV/0!
pvapvx	UK374	4.6162	221.191	C15H24O		#DIV/0!	#DIV/0!	#DIV/0!	49.05		#DIV/0!	#DIV/0!	#DIV/0!	14.2843		#DIV/0!	#DIV/0!	#DIV/0!	8.24704		#DIV/0!	#DIV/0!	#DIV/0!		#DIV/0!	#DIV/0!	#DIV/0!		#DIV/0!	#DIV/0!	#DIV/0!
pvapvx	UK375	4.617	469.243			#DIV/0!	#DIV/0!	#DIV/0!	21.3567		#DIV/0!	#DIV/0!	#DIV/0!	5.47668		#DIV/0!	#DIV/0!	#DIV/0!	3.16196		#DIV/0!	#DIV/0!	#DIV/0!		#DIV/0!	#DIV/0!	#DIV/0!		#DIV/0!	#DIV/0!	#DIV/0!
pvapvx	UK376	4.6178	203.18	C15H22		#DIV/0!	#DIV/0!	#DIV/0!	31.6467		#DIV/0!	#DIV/0!	#DIV/0!	0.445571		#DIV/0!	#DIV/0!	#DIV/0!	0.25725		#DIV/0!	#DIV/0!	#DIV/0!		#DIV/0!	#DIV/0!	#DIV/0!		#DIV/0!	#DIV/0!	#DIV/0!
pvapvx10	UK91	0.3264	210.062			#DIV/0!	#DIV/0!	#DIV/0!	62.2233		#DIV/0!	#DIV/0!	#DIV/0!	14.5969		#DIV/0!	#DIV/0!	#DIV/0!	8.4275		#DIV/0!	#DIV/0!	#DIV/0!		#DIV/0!	#DIV/0!	#DIV/0!		#DIV/0!	#DIV/0!	#DIV/0!
pvapvx10	UK93	0.3285	385.063			#DIV/0!	#DIV/0!	#DIV/0!	63.8633		#DIV/0!	#DIV/0!	#DIV/0!	13.1759		#DIV/0!	#DIV/0!	#DIV/0!	7.60711		#DIV/0!	#DIV/0!	#DIV/0!		#DIV/0!	#DIV/0!	#DIV/0!		#DIV/0!	#DIV/0!	#DIV/0!
pvapvx10	UK132	0.8873	462.108	C27H15N3O5		#DIV/0!	#DIV/0!	0.43	120.277		#DIV/0!	#DIV/0!	#DIV/0!	35.5277		#DIV/0!	#DIV/0!	#DIV/0!	20.5119		#DIV/0!	#DIV/0!	#DIV/0!		#DIV/0!	#DIV/0!	#DIV/0!		#DIV/0!	#DIV/0!	#DIV/0!
pvapvx10	UK144	1.2863	462.107	C27H15N3O5		0.08	0.225	0.19	605.583		#DIV/0!	0.219203	#DIV/0!	249.047		#DIV/0!	0.126557	#DIV/0!	143.787		2.8125	2.375	7569.79		1.49185	1.24793	12.886		#DIV/0!	#DIV/0!	#DIV/0!
pvapvx10	UK156	1.8509	660.169			#DIV/0!	#DIV/0!	5.1	296.89		#DIV/0!	#DIV/0!	#DIV/0!	329.732		#DIV/0!	#DIV/0!	#DIV/0!	190.371		#DIV/0!	#DIV/0!	#DIV/0!		#DIV/0!	#DIV/0!	#DIV/0!		#DIV/0!	#DIV/0!	#DIV/0!
pvapvx10	UK173	2.505	183.066	C9H10O4		#DIV/0!	#DIV/0!	#DIV/0!	43.5667		#DIV/0!	#DIV/0!	#DIV/0!	10.2224		#DIV/0!	#DIV/0!	#DIV/0!	5.90188		#DIV/0!	#DIV/0!	#DIV/0!		#DIV/0!	#DIV/0!	#DIV/0!		#DIV/0!	#DIV/0!	#DIV/0!
pvapvx10	UK220	3.6418	398.202			#DIV/0!	#DIV/0!	#DIV/0!	33.025		#DIV/0!	#DIV/0!	#DIV/0!	11.3491		#DIV/0!	#DIV/0!	#DIV/0!	6.55239		#DIV/0!	#DIV/0!	#DIV/0!		#DIV/0!	#DIV/0!	#DIV/0!		#DIV/0!	#DIV/0!	#DIV/0!
pvapvx10	UK241	3.7675	545.255			#DIV/0!	#DIV/0!	#DIV/0!	28.7667		#DIV/0!	#DIV/0!	#DIV/0!	5.60901		#DIV/0!	#DIV/0!	#DIV/0!	3.23837		#DIV/0!	#DIV/0!	#DIV/0!		#DIV/0!	#DIV/0!	#DIV/0!		#DIV/0!	#DIV/0!	#DIV/0!
pvapvx10	UK314	4.3117	511.159			#DIV/0!	#DIV/0!	#DIV/0!	24.4167		#DIV/0!	#DIV/0!	#DIV/0!	13.123		#DIV/0!	#DIV/0!	#DIV/0!	7.57657		#DIV/0!	#DIV/0!	#DIV/0!		#DIV/0!	#DIV/0!	#DIV/0!		#DIV/0!	#DIV/0!	#DIV/0!
pvapvx10	UK330	4.4131	275.114	C13H14N4O3		#DIV/0!	#DIV/0!	#DIV/0!	72.1867		#DIV/0!	#DIV/0!	#DIV/0!	15.6762		#DIV/0!	#DIV/0!	#DIV/0!	9.05067		#DIV/0!	#DIV/0!	#DIV/0!		#DIV/0!	#DIV/0!	#DIV/0!		#DIV/0!	#DIV/0!	#DIV/0!
pvapvx10	UK331- 275 frag (-18)	4.4138	257.103	C13H12N4O2		#DIV/0!	#DIV/0!	#DIV/0!	74		#DIV/0!	#DIV/0!	#DIV/0!	15.6594		#DIV/0!	#DIV/0!	#DIV/0!	9.04095		#DIV/0!	#DIV/0!	#DIV/0!		#DIV/0!	#DIV/0!	#DIV/0!		#DIV/0!	#DIV/0!	#DIV/0!
pvapvx10	UK332-275 frag (-2x18)	4.4139	239.093	C13H10N4O		#DIV/0!	#DIV/0!	#DIV/0!	83.89		#DIV/0!	#DIV/0!	#DIV/0!	16.1073		#DIV/0!	#DIV/0!	#DIV/0!	9.29955		#DIV/0!	#DIV/0!	#DIV/0!		#DIV/0!	#DIV/0!	#DIV/0!		#DIV/0!	#DIV/0!	#DIV/0!
pvapvx10	UK337	4.4327	277.179			#DIV/0!	#DIV/0!	#DIV/0!	32.3733		#DIV/0!	#DIV/0!	#DIV/0!	6.00191		#DIV/0!	#DIV/0!	#DIV/0!	3.4652		#DIV/0!	#DIV/0!	#DIV/0!		#DIV/0!	#DIV/0!	#DIV/0!		#DIV/0!	#DIV/0!	#DIV/0!
pvapvx6	UK234	3.7416	357.144			#DIV/0!	#DIV/0!	#DIV/0!	#DIV/0!		#DIV/0!	#DIV/0!	#DIV/0!	#DIV/0!		#DIV/0!	#DIV/0!	#DIV/0!	#DIV/0!		#DIV/0!	#DIV/0!	#DIV/0!		#DIV/0!	#DIV/0!	#DIV/0!		#DIV/0!	#DIV/0!	#DIV/0!
pvapvx6	UK270	3.8929	330.134			#DIV/0!	#DIV/0!	#DIV/0!	#DIV/0!		#DIV/0!	#DIV/0!	#DIV/0!	#DIV/0!		#DIV/0!	#DIV/0!	#DIV/0!	#DIV/0!		#DIV/0!	#DIV/0!	#DIV/0!		#DIV/0!	#DIV/0!	#DIV/0!		#DIV/0!	#DIV/0!	#DIV/0!
pvapvx6	UK303	4.0895	687.289	C40H34N10O2		#DIV/0!	#DIV/0!	#DIV/0!	#DIV/0!		#DIV/0!	#DIV/0!	#DIV/0!	#DIV/0!		#DIV/0!	#DIV/0!	#DIV/0!	#DIV/0!		#DIV/0!	#DIV/0!	#DIV/0!		#DIV/0!	#DIV/0!	#DIV/0!		#DIV/0!	#DIV/0!	#DIV/0!
Sesquiterpene	Frag of 219_C15H22O_1	3.8451	201.165	C15H20		#DIV/0!	#DIV/0!	8.105	120.077		#DIV/0!	#DIV/0!	2.99106	12.9799		#DIV/0!	#DIV/0!	1.72689	7.49395		#DIV/0!	#DIV/0!	#DIV/0!		#DIV/0!	#DIV/0!	#DIV/0!		#DIV/0!	#DIV/0!	#DIV/0!
Sesquiterpene	UK261	3.8581	219.175	C15H22O		1.36	#DIV/0!	#DIV/0!	184.733		0.169706	#DIV/0!	#DIV/0!	15.9992		0.0979796	#DIV/0!	#DIV/0!	9.23715		#DIV/0!	#DIV/0!	135.833		#DIV/0!	#DIV/0!	7.08569		#DIV/0!	#DIV/0!	0.0025243
Sesquiterpene	Frag of 219_C15H22O_2	4.352	201.165	C15H20		#DIV/0!	#DIV/0!	1.91	75.99		#DIV/0!	#DIV/0!	#DIV/0!	1.34257		#DIV/0!	#DIV/0!	#DIV/0!	0.775134		#DIV/0!	#DIV/0!	#DIV/0!		#DIV/0!	#DIV/0!	#DIV/0!		#DIV/0!	#DIV/0!	#DIV/0!
Sesquiterpene	UK370	4.6059	159.118	C12H14		#DIV/0!	#DIV/0!	#DIV/0!	21.99		#DIV/0!	#DIV/0!	#DIV/0!	4.75176		#DIV/0!	#DIV/0!	#DIV/0!	2.74343		#DIV/0!	#DIV/0!	#DIV/0!		#DIV/0!	#DIV/0!	#DIV/0!		#DIV/0!	#DIV/0!	#DIV/0!
Sesquiterpene	UK371	4.6062	219.176	C15H22O		#DIV/0!	#DIV/0!	#DIV/0!	48.8033		#DIV/0!	#DIV/0!	#DIV/0!	15.2491		#DIV/0!	#DIV/0!	#DIV/0!	8.80406		#DIV/0!	#DIV/0!	#DIV/0!		#DIV/0!	#DIV/0!	#DIV/0!		#DIV/0!	#DIV/0!	#DIV/0!
Sesquiterpene	Frag of 219_C15H22O_3	4.6064	201.165	C15H20		#DIV/0!	#DIV/0!	#DIV/0!	76.3033		#DIV/0!	#DIV/0!	#DIV/0!	22.3268		#DIV/0!	#DIV/0!	#DIV/0!	12.8904		#DIV/0!	#DIV/0!	#DIV/0!		#DIV/0!	#DIV/0!	#DIV/0!		#DIV/0!	#DIV/0!	#DIV/0!
	UK1	0.2156	168.026			97.72	24.035	37.7733	2.15667		34.3215	18.6605	23.2606	1.27492		19.8155	10.7737	13.4295	0.736078		0.245958	0.386547	0.0220699		-2.02352	-1.37129	-5.50178		0.0537176	0.0750272	0.0402411
	UK2	0.2168	296.066			0.28	0.26	1.43	31.73		#DIV/0!	#DIV/0!	#DIV/0!	8.10463		#DIV/0!	#DIV/0!	#DIV/0!	4.67921		0.928571	5.10714	113.321		-0.106915	2.35252	6.82428		#DIV/0!	#DIV/0!	#DIV/0!
	UK3	0.2181	184.005			31.89	5.39333	9.63	#DIV/0!		12.7416	3.00776	4.59072	#DIV/0!		7.35634	1.73653	2.65045	#DIV/0!		0.169123	0.301976	#DIV/0!		-2.56385	-1.7275	#DIV/0!		0.0622624	0.0804172	#DIV/0!
	UK4	0.219	127			107.493	33.5567	29.0433	5.12		24.3104	16.185	13.171	0.0964365		14.0356	9.34443	7.60431	0.0556776		0.312174	0.270187	0.0476309		-1.67958	-1.88797	-4.39196		0.0160321	0.0151559	0.0182818
	UK5	0.2209	282.012			13.9933	3.42667	5.74	0.526667		11.3855	2.09304	0.155563	0.255799		6.57342	1.20842	0.0898146	0.147686		0.244879	0.410195	0.037637		-2.02986	-1.28562	-4.73171		0.246915	0.336076	0.176979
	UK6	0.2235	249.043			8.77	19.015	9.73333	28.5		7.66712	6.2579	5.77062	9.09339		4.42661	3.613	3.33167	5.25007		2.16819	1.10984	3.24971		1.11649	0.150357	1.70031		0.211348	0.871019	0.130284
	UK7	0.2268	266.037			2.44	5.405	2.25667	0.82		0.410122	4.15072	0.85049	#DIV/0!		0.236784	2.39642	0.491031	#DIV/0!		2.21516	0.924863	0.336066		1.14741	-0.112688	-1.57319		0.495748	0.769432	#DIV/0!
	UK8	0.2272	185.034			8.79333	67.0967	42.0833	86.1		6.92769	9.3311	9.12977	28.3112		3.99971	5.38731	5.27107	16.3455		7.6304	4.78582	9.79151		2.93176	2.25877	3.29153		0.00137584	0.00879466	0.0356075
	UK9	0.2282	219.028			35.5833	113.347	47.5567	94.4733		3.9633	41.618	9.81497	22.9547		2.28821	24.0282	5.66668	13.2529		3.18539	1.33649	2.65499		1.67147	0.418446	1.40871		0.0823658	0.157537	0.0435501
	UK10	0.2283	203.054			10.7467	27.23	14.4633	22.52		1.41154	9.20371	4.42744	7.33977		0.814951	5.31377	2.55618	4.23762		2.53381	1.34584	2.09553		1.34131	0.428511	1.06732		0.0868335	0.280557	0.257716
	UK11	0.229	104.109			145.707	125.183	205.967	351.947		20.6432	1.35692	17.9096	8.4384		11.9184	0.783418	10.3401	4.87191		0.859146	1.41357	2.41545		-0.219024	0.499344	1.27229		0.226814	0.019489	0.00103268
	UK12	0.2294	462.077			0.21	1.57	#DIV/0!	#DIV/0!		#DIV/0!	0.602246	#DIV/0!	#DIV/0!		#DIV/0!	0.347707	#DIV/0!	#DIV/0!		7.47619	#DIV/0!	#DIV/0!		2.9023	#DIV/0!	#DIV/0!		#DIV/0!	#DIV/0!	#DIV/0!
	UK13	0.2332	466.051			14.0367	11.0433	12.9167	7.35333		0.764875	3.51645	1.83288	1.70227		0.441601	2.03022	1.05821	0.982808		0.786749	0.920209	0.523866		-0.346025	-0.119967	-0.93273		0.276157	0.408524	0.0105645
	UK14	0.2337	482.031			30.3533	51.24	44.0367	54.9		4.30639	13.8107	0.0416333	5.0074		2.4863	7.97361	0.024037	2.89103		1.68812	1.4508	1.8087		0.755416	0.53685	0.854951		0.109363	0.0314557	0.00323139
	UK15	0.2341	545.019			15.2333	3.90667	5.34667	0.393333		5.13503	1.92731	1.92045	0.160104		2.96471	1.11273	1.10877	0.0924362		0.256455	0.350985	0.0258206		-1.96322	-1.51052	-5.27534		0.0483365	0.065047	0.0375563
	UK16	0.2348	428.09			30.9367	15.3133	18.1133	7.33		9.33589	5.43502	4.77214	1.23382		5.39008	3.13791	2.7552	0.712344		0.49499	0.585497	0.236936		-1.01453	-0.772266	-2.07743		0.0816736	0.125034	0.0462163
	UK17	0.2348	444.067			50.5967	11.7333	15.5833	1.39667		23.0405	2.5558	4.9454	0.540401		13.3024	1.47559	2.85523	0.312001		0.231899	0.307991	0.0276039		-2.10843	-1.69904	-5.17898		0.0981509	0.113229	0.0658748
	UK18	0.2356	365.107			204.403	186.9	204.7	208.133		5.52783	47.8237	35.2174	24.0686		3.1915	27.611	20.3328	13.896		0.914369	1.00145	1.01825		-0.129152	0.00209238	0.0260893		0.591749	0.989753	0.816011
	UK19	0.2369	183.051			53.9067	36.9967	43.23	30.0967		10.8693	12.4384	10.7899	7.78337		6.27539	7.18132	6.22957	4.49373		0.68631	0.801942	0.558311		-0.543068	-0.318431	-0.84086		0.152177	0.293778	0.0419406
	UK20	0.2376	381.081	C17H17O10 or C14H9N10O4		1656.16	2751.27	2478.67	4386.74		228.91	796.078	224.486	103.539		132.161	459.616	129.607	59.778		1.66124	1.49664	2.64875		0.73226	0.581729	1.40531		0.13114	0.0113134	0.000508632
	UK21	0.2376	446.185			0.495	1.04	1.02	15.36		0.33234	0.0989949	#DIV/0!	8.87588		0.191877	0.0571548	#DIV/0!	5.12449		2.10101	2.06061	31.0303		1.07108	1.04307	4.95561		0.238322	#DIV/0!	0.100826
	UK22	0.238	432.176			6.425	7.59667	10.5667	23.01		6.56902	7.02268	2.62073	10.9148		3.79263	4.05455	1.51308	6.30165		1.18236	1.64462	3.58132		0.24167	0.717752	1.84049		0.864145	0.530872	0.1245
	UK23	0.2383	191.041			34.5533	32.22	23.0633	#DIV/0!		44.1774	6.32107	11.8865	#DIV/0!		25.5058	3.64947	6.86269	#DIV/0!		0.932472	0.667471	#DIV/0!		-0.100868	-0.583224	#DIV/0!		0.935806	0.7012	#DIV/0!
	UK24	0.24	299.128			#DIV/0!	0.21	0.12	1.73		#DIV/0!	#DIV/0!	#DIV/0!	#DIV/0!		#DIV/0!	#DIV/0!	#DIV/0!	#DIV/0!		#DIV/0!	#DIV/0!	#DIV/0!		#DIV/0!	#DIV/0!	#DIV/0!		#DIV/0!	#DIV/0!	#DIV/0!
	UK25	0.2404	458.188			24.69	136.34	32.5233	145.357		7.87717	26.6193	4.12049	31.942		4.54789	15.3687	2.37897	18.4417		5.52207	1.31727	5.88727		2.46521	0.397548	2.5576		0.0115555	0.371493	0.0164279
	UK26	0.241	311.128			0.495	1.88	1.25	5.46		0.417193	0.0424264	#DIV/0!	1.04652		0.240866	0.0244949	#DIV/0!	0.604207		3.79798	2.52525	11.0303		1.92523	1.33643	3.4634		0.130509	#DIV/0!	0.0623875
	UK27	0.2412	576.136			0.3	0.685	0.775	2.84333		#DIV/0!	0.0353553	0.33234	1.11689		#DIV/0!	0.0204124	0.191877	0.644834		2.28333	2.58333	9.47778		1.19114	1.36923	3.24455		#DIV/0!	#DIV/0!	#DIV/0!
	UK28	0.2415	196.065			0.87	2.73333	2.6	6.53667		#DIV/0!	1.05557	2.02233	3.79416		#DIV/0!	0.609435	1.16759	2.19056		3.14176	2.98851	7.51341		1.65157	1.57942	2.90947		#DIV/0!	#DIV/0!	#DIV/0!
	UK29	0.2416	234.021			6.41	1.83333	3.47333	8.62333		#DIV/0!	0.669054	2.78436	4.49944		#DIV/0!	0.386279	1.60755	2.59775		0.286011	0.541862	1.34529		-1.80586	-0.884003	0.427921		#DIV/0!	#DIV/0!	#DIV/0!
	UK30	0.2421	490.179			15.83	59.5	44.66	122.957		6.36766	10.8517	14.7552	18.0872		3.67637	6.26522	8.5189	10.4426		3.75869	2.82123	7.76732		1.91023	1.49632	2.95742		0.00743415	0.0603725	0.0048997
	UK31	0.2434	325.115			26.1267	53.91	41.0133	110.35		5.38911	4.08945	13.0499	11.1411		3.11141	2.36104	7.53435	6.4323		2.06341	1.56979	4.22365		1.04503	0.65057	2.07849		0.00267778	0.176811	0.00156951
	UK32	0.2441	163.061			25.5233	25.9	35.4233	76.0667		9.23804	18.3848	3.82053	4.4752		5.33359	10.6145	2.20578	2.58376		1.01476	1.38788	2.98028		0.0211353	0.472883	1.57545		0.982031	0.196178	0.00390006
	UK33	0.2449	145.051			31.49	53.0367	51.99	73.8133		19.0989	3.87598	9.52143	5.10745		11.0267	2.2378	5.4972	2.94879		1.68424	1.651	2.34402		0.752096	0.72334	1.22899		0.185825	0.196704	0.0533481
	UK34	0.2452	489.189			2.49667	15.88	7.00667	29.1633		1.30216	0.777817	3.18895	9.13977		0.751805	0.449073	1.84114	5.27685		6.36048	2.80641	11.6809		2.66914	1.48873	3.54608		0.000734916	0.119824	0.0347486
	UK35	0.2475	696.222			4.25667	14.19	12.2067	42.7167		3.505	5.47159	4.50925	7.81128		2.02361	3.15902	2.60342	4.50985		3.33359	2.86766	10.0352		1.73708	1.51987	3.327		0.0675345	0.0773768	0.00580166
	UK36	0.2479	451.638			0.175	0.03	0.12	0.47		0.0777817	#DIV/0!	#DIV/0!	0.16		0.0449073	#DIV/0!	#DIV/0!	0.092376		0.171429	0.685714	2.68571		-2.54432	-0.544321	1.42531		#DIV/0!	#DIV/0!	0.0729311
	UK37	0.2483	472.204			0.11	0.07	0.265	43.43		#DIV/0!	#DIV/0!	0.0353553	7.75905		#DIV/0!	#DIV/0!	0.0204124	4.47969		0.636364	2.40909	394.818		-0.652077	1.26849	8.62504		#DIV/0!	#DIV/0!	#DIV/0!
	UK38	0.2484	553.055			12.1867	30.4067	32.155	7.61		10.083	10.8291	3.48604	#DIV/0!		5.82145	6.25221	2.01266	#DIV/0!		2.49508	2.63854	0.624453		1.31908	1.39974	-0.679335		0.100244	0.0614094	#DIV/0!
	UK39	0.249	279.071			22.27	35.085	58.005	5.36		#DIV/0!	29.55	51.7956	2.22032		#DIV/0!	17.0607	29.9042	1.2819		1.57544	2.60463	0.240683		0.655753	1.38108	-2.0548		#DIV/0!	#DIV/0!	#DIV/0!
	UK40	0.2491	525.168			24.76	55.8033	43.61	84.07		5.31744	20.7553	10.948	14.0986		3.07003	11.9831	6.32085	8.13985		2.25377	1.76131	3.3954		1.17234	0.816648	1.76358		0.112563	0.0849325	0.00969803
	UK41	0.2497	148.063			58.1	65.695	115.84	162.33		#DIV/0!	30.4834	20.1119	65.6727		#DIV/0!	17.5996	11.6116	37.9161		1.13072	1.9938	2.79398		0.177245	0.995523	1.48232		#DIV/0!	#DIV/0!	#DIV/0!
	UK42	0.2498	576.129			0.29	0.155	0.19	1.22		#DIV/0!	0.00707107	#DIV/0!	0.363456		#DIV/0!	0.00408248	#DIV/0!	0.209841		0.534483	0.655172	4.2069		-0.903785	-0.610053	2.07276		#DIV/0!	#DIV/0!	#DIV/0!
	UK43	0.2504	247.043			31.8533	6.64667	56.35	11.265		2.59808	4.47699	17.3597	4.74469		1.5	2.58479	10.0226	2.73935		0.208665	1.76905	0.353652		-2.26074	0.822971	-1.4996		0.00269667	0.131499	0.0622972
	UK44	0.2504	533.157			34.0333	48.84	33.7967	14.63		2.96353	11.4545	8.4429	6.81954		1.711	6.61325	4.87451	3.93726		1.43506	0.993046	0.429873		0.521115	-0.0100675	-1.21802		0.147353	0.966884	0.0247227
	UK45	0.2521	287.063			39.35	11.67	40.15	2.02		42.5678	2.64807	20.8502	0.59397		24.5765	1.52887	12.0379	0.342929		0.296569	1.02033	0.0513342		-1.75356	0.0290364	-4.28394		0.526424	0.983491	0.43197
	UK46	0.2533	460.203			6.90333	29.94	20.51	83.59		3.55222	9.54968	10.6186	10.6373		2.05087	5.51351	6.13063	6.14147		4.33704	2.97103	12.1086		2.11671	1.57096	3.59797		0.0397072	0.146433	0.00324042
	UK47	0.2538	354.11			74.92	117.443	104.99	103.8		6.31493	39.5495	17.6178	16.4365		3.64593	22.8339	10.1717	9.4896		1.56758	1.40136	1.38548		0.648542	0.486829	0.470384		0.201121	0.0844075	0.0783198
	UK48	0.2544	362.099			146.763	132.553	113.207	40.32		13.7555	26.0101	20.5404	10.0692		7.94176	15.0169	11.859	5.81346		0.903177	0.771355	0.274728		-0.146919	-0.374533	-1.86392		0.463577	0.0878861	0.00269688
	UK49	0.2553	263.02			128.183	190.613	363.03	358.68		5.61235	38.798	127.313	31.1927		3.24029	22.4	73.504	18.0091		1.48704	2.83212	2.79818		0.57244	1.50188	1.48449		0.105331	0.0852893	0.00490172
	UK50	0.2554	281.073			22.9133	18.4133	10.01	4.60333		2.68099	4.46836	0.339411	1.29044		1.54787	2.57981	0.195959	0.745035		0.803608	0.436864	0.200902		-0.315437	-1.19475	-2.31544		0.224164	0.0125476	0.00211263
	UK51	0.256	273.083			21.615	51.6067	32.0633	37.59		7.40341	19.4127	14.6353	5.05073		4.27436	11.2079	8.44968	2.91604		2.38754	1.48338	1.73907		1.25552	0.568892	0.798316		0.102966	0.37137	0.143075
	UK52	0.2565	499.115			132.623	115.817	135.087	36.5133		7.40852	41.914	25.7631	5.78703		4.27731	24.1991	14.8743	3.34114		0.873275	1.01857	0.275316		-0.195492	0.0265507	-1.86084		0.56099	0.886302	8.93787e-05
	UK53	0.2583	271.068			50.0633	45.86	40.9233	2.48		34.9041	33.036	10.2183	#DIV/0!		20.1519	19.0734	5.89955	#DIV/0!		0.91604	0.817431	0.0495373		-0.126518	-0.290831	-4.33534		0.902292	0.700271	#DIV/0!
	UK54	0.2584	303.069			10.0467	17.09	37.04	6.78		11.2941	3.66281	25.6434	3.01289		6.52068	2.11473	14.8052	1.73949		1.70106	3.68679	0.674851		0.766435	1.88237	-0.56736		0.400888	0.202073	0.670861
	UK55	0.2586	515.091			126.847	55.8467	60.4733	1.96333		24.184	11.5222	14.3526	1.36588		13.9626	6.65232	8.28648	0.788592		0.440269	0.476744	0.015478		-1.18354	-1.06871	-6.01364		0.0214778	0.0226264	0.0120676
	UK56	0.2613	279.06			146.143	78.9433	94.6167	23.1967		6.724	22.1404	2.27764	3.93518		3.88211	12.7828	1.31499	2.27198		0.540177	0.647424	0.158725		-0.888495	-0.627218	-2.65539		0.0261375	0.00274606	6.27359e-05
	UK57	0.2626	258.051			109.297	68.8733	72.0633	7.335		11.5322	2.47648	15.3078	4.85782		6.65814	1.42979	8.83795	2.80467		0.63015	0.659337	0.0671109		-0.666232	-0.600912	-3.89731		0.0220506	0.0315219	0.00119656
	UK58	0.2628	336.048			34.8	6.44667	18.785	#DIV/0!		8.64178	4.76802	1.67584	#DIV/0!		4.98933	2.75282	0.967548	#DIV/0!		0.185249	0.539799	#DIV/0!		-2.43246	-0.889506	#DIV/0!		0.0142646	0.0780293	#DIV/0!
	UK59	0.2641	337.061			20.45	48.11	30.87	6.14		15.8306	#DIV/0!	4.58205	1.68291		9.13979	#DIV/0!	2.64545	0.971631		2.35257	1.50954	0.300244		1.23424	0.594105	-1.73579		#DIV/0!	0.37666	0.256777
	UK60	0.2644	263.053			3.27	#DIV/0!	8.87	#DIV/0!		1.4425	#DIV/0!	#DIV/0!	#DIV/0!		0.832827	#DIV/0!	#DIV/0!	#DIV/0!		#DIV/0!	2.71254	#DIV/0!		#DIV/0!	1.43964	#DIV/0!		#DIV/0!	#DIV/0!	#DIV/0!
	UK61	0.2671	287.055			64.1733	40.4333	56.21	41.5533		26.1406	21.9521	43.7118	26.3719		15.0923	12.6741	25.237	15.2258		0.630064	0.875909	0.647517		-0.666429	-0.191147	-0.62701		0.296596	0.802751	0.350888
	UK62	0.2682	263.038			29.6833	36.2567	#DIV/0!	#DIV/0!		30.5097	9.63008	#DIV/0!	#DIV/0!		17.6148	5.55993	#DIV/0!	#DIV/0!		1.22145	#DIV/0!	#DIV/0!		0.288593	#DIV/0!	#DIV/0!		0.750906	#DIV/0!	#DIV/0!
	UK63	0.2695	172.979			91.66	30.83	28.43	#DIV/0!		23.5904	7.26906	32.7815	#DIV/0!		13.6199	4.19679	18.9264	#DIV/0!		0.336352	0.310168	#DIV/0!		-1.57196	-1.68888	#DIV/0!		0.0351472	0.16417	#DIV/0!
	UK64	0.2696	177.027			56.5467	22.14	20.1	#DIV/0!		4.07512	20.1384	22.1625	#DIV/0!		2.35277	11.6269	12.7955	#DIV/0!		0.391535	0.355459	#DIV/0!		-1.35279	-1.49225	#DIV/0!		0.242316	0.0997707	#DIV/0!
	UK65	0.2698	557.12			3.48	4.74	7.225	79.18		2.36174	#DIV/0!	1.56271	14.3896		1.36355	#DIV/0!	0.902229	8.30787		1.36207	2.07615	22.7529		0.4458	1.05391	4.50798		#DIV/0!	0.221347	0.00965744
	UK66	0.2706	573.107			0.45	1.765	2.73333	72.0333		#DIV/0!	0.756604	1.25189	5.07804		#DIV/0!	0.436826	0.72278	2.93181		3.92222	6.07407	160.074		1.97167	2.60266	7.3226		#DIV/0!	#DIV/0!	#DIV/0!
	UK67	0.2744	154.004			100.35	38.78	70.55	#DIV/0!		9.3554	19.8676	12.4204	#DIV/0!		5.40135	11.4705	7.17093	#DIV/0!		0.386447	0.703039	#DIV/0!		-1.37166	-0.508323	#DIV/0!		0.0188229	0.0328137	#DIV/0!
	UK68	0.2748	291.02			196.823	143.92	212.697	1.47		34.1037	20.0574	42.2917	0.507445		19.6898	11.5802	24.4171	0.292973		0.731214	1.08065	0.00746863		-0.451634	0.111896	-7.06494		0.0970655	0.640564	0.00999401
	UK69	0.2748	307.002			194.92	73.9133	100.957	#DIV/0!		28.9426	2.92524	18.6852	#DIV/0!		16.71	1.68889	10.7879	#DIV/0!		0.379198	0.517939	#DIV/0!		-1.39898	-0.949146	#DIV/0!		0.0177231	0.0132983	#DIV/0!
	UK70	0.2761	215.018			3.795	11.295	30.075	181.94		0.770746	3.98101	11.0945	19.6083		0.444991	2.29844	6.40542	11.3208		2.97628	7.9249	47.942		1.57351	2.98639	5.58322		0.21823	0.183196	0.00394563
	UK71	0.2762	307.011			76.7267	40.5733	37.3033	#DIV/0!		52.2144	33.8411	36.8725	#DIV/0!		30.146	19.5382	21.2883	#DIV/0!		0.528804	0.486185	#DIV/0!		-0.919196	-1.04042	#DIV/0!		0.379884	0.35179	#DIV/0!
	UK72	0.2772	231.998			15.82	1.72	12.2467	46.6867		0.735391	0.637887	6.94208	18.1094		0.424578	0.368284	4.00801	10.4555		0.108723	0.774126	2.95112		-3.20127	-0.36936	1.56126		0.00202195	0.467288	0.0977758
	UK73	0.2776	349.024			24.2	7.14	30.54	19.6967		2.72943	4.75176	18.7021	24.6631		1.57584	2.74343	10.7977	14.2393		0.295041	1.26198	0.813912		-1.76101	0.335693	-0.297056		0.0709385	0.61862	0.782719
	UK74	0.2786	183.008			39.93	#DIV/0!	32.55	#DIV/0!		#DIV/0!	#DIV/0!	10.1895	#DIV/0!		#DIV/0!	#DIV/0!	5.88292	#DIV/0!		#DIV/0!	0.815177	#DIV/0!		#DIV/0!	-0.294816	#DIV/0!		#DIV/0!	#DIV/0!	#DIV/0!
	UK75	0.2793	131.002			70.42	28.1567	41.9867	#DIV/0!		6.76501	21.978	19.1769	#DIV/0!		3.90578	12.689	11.0718	#DIV/0!		0.399839	0.596232	#DIV/0!		-1.32251	-0.746054	#DIV/0!		0.0686675	0.111545	#DIV/0!
	UK76	0.2871	423.016			#DIV/0!	#DIV/0!	#DIV/0!	89.9133		#DIV/0!	#DIV/0!	#DIV/0!	35.9277		#DIV/0!	#DIV/0!	#DIV/0!	20.7429		#DIV/0!	#DIV/0!	#DIV/0!		#DIV/0!	#DIV/0!	#DIV/0!		#DIV/0!	#DIV/0!	#DIV/0!
	UK77	0.2912	177.04			154.43	106.57	97.51	#DIV/0!		18.6774	6.70337	25.2132	#DIV/0!		10.7834	3.87019	14.5568	#DIV/0!		0.690086	0.631419	#DIV/0!		-0.535152	-0.663331	#DIV/0!		0.0338881	0.0389062	#DIV/0!
	UK78	0.2945	349.011			61.51	6.6	11.555	13.2033		8.78196	3.74767	0.629325	1.45342		5.07027	2.16372	0.363341	0.839133		0.1073	0.187856	0.214653		-3.22028	-2.4123	-2.21992		0.00308269	0.0097196	0.00935304
	UK79	0.2953	141.02			97.0033	57.5633	64.5267	#DIV/0!		14.8951	16.1976	23.2189	#DIV/0!		8.59968	9.35171	13.4054	#DIV/0!		0.593416	0.665201	#DIV/0!		-0.752884	-0.588139	#DIV/0!		0.0364091	0.12317	#DIV/0!
	UK80	0.3006	407.031			#DIV/0!	#DIV/0!	#DIV/0!	263.207		#DIV/0!	#DIV/0!	#DIV/0!	23.5275		#DIV/0!	#DIV/0!	#DIV/0!	13.5836		#DIV/0!	#DIV/0!	#DIV/0!		#DIV/0!	#DIV/0!	#DIV/0!		#DIV/0!	#DIV/0!	#DIV/0!
	UK82	0.3124	212.01			4.04	#DIV/0!	#DIV/0!	80.67		#DIV/0!	#DIV/0!	#DIV/0!	35.7998		#DIV/0!	#DIV/0!	#DIV/0!	20.669		#DIV/0!	#DIV/0!	19.9678		#DIV/0!	#DIV/0!	4.31961		#DIV/0!	#DIV/0!	#DIV/0!
	UK83	0.3167	217.131			35.6633	39.0267	21.7767	34.9533		3.01122	8.97205	3.18522	1.70471		1.73853	5.18002	1.83899	0.984214		1.09431	0.610618	0.980092		0.130019	-0.711658	-0.0290115		0.590663	0.00542202	0.744687
	UK84	0.3178	240.151			154.677	50.14	74.21	17.4733		28.8675	17.6684	1.65164	1.27186		16.6667	10.2008	0.953572	0.73431		0.32416	0.479775	0.112967		-1.62522	-1.05957	-3.14603		0.00985806	0.0399303	0.0142998
	UK85	0.3182	482.109			25.6467	35.9333	49.46	#DIV/0!		0.433167	22.3337	9.87184	#DIV/0!		0.250089	12.8943	5.69951	#DIV/0!		1.40109	1.92852	#DIV/0!		0.486551	0.947491	#DIV/0!		0.508692	0.0525334	#DIV/0!
	UK86	0.3235	233.06			33.7267	53.69	47.1433	#DIV/0!		4.62623	2.72996	5.70804	#DIV/0!		2.67096	1.57615	3.29554	#DIV/0!		1.59192	1.39781	#DIV/0!		0.670764	0.483164	#DIV/0!		0.00597979	0.0361419	#DIV/0!
	UK87	0.3237	179.05			109.437	190.98	157.557	#DIV/0!		16.4589	16.9574	20.2149	#DIV/0!		9.50257	9.79038	11.6711	#DIV/0!		1.74512	1.43971	#DIV/0!		0.803325	0.525775	#DIV/0!		0.00394963	0.0349199	#DIV/0!
	UK88	0.3241	615.171			6.76	20.9533	14.7233	#DIV/0!		1.79969	0.877572	4.89466	#DIV/0!		1.03905	0.506667	2.82594	#DIV/0!		3.09961	2.17801	#DIV/0!		1.63208	1.12301	#DIV/0!		0.00136859	0.0924641	#DIV/0!
	UK89	0.3251	111.009			#DIV/0!	2.02	17.58	151.027		#DIV/0!	#DIV/0!	#DIV/0!	15.9413		#DIV/0!	#DIV/0!	#DIV/0!	9.20372		#DIV/0!	#DIV/0!	#DIV/0!		#DIV/0!	#DIV/0!	#DIV/0!		#DIV/0!	#DIV/0!	#DIV/0!
	UK90	0.3257	437.974			#DIV/0!	0.86	0.723333	69.2967		#DIV/0!	#DIV/0!	0.575702	7.52182		#DIV/0!	#DIV/0!	0.332382	4.34272		#DIV/0!	#DIV/0!	#DIV/0!		#DIV/0!	#DIV/0!	#DIV/0!		#DIV/0!	#DIV/0!	#DIV/0!
	UK92	0.3278	423.008			#DIV/0!	0.78	2.875	49.71		#DIV/0!	0.0848528	0.883883	5.87497		#DIV/0!	0.0489898	0.51031	3.39192		#DIV/0!	#DIV/0!	#DIV/0!		#DIV/0!	#DIV/0!	#DIV/0!		#DIV/0!	#DIV/0!	#DIV/0!
	UK96	0.3298	147.031			#DIV/0!	#DIV/0!	19.73	132.49		#DIV/0!	#DIV/0!	#DIV/0!	2.94964		#DIV/0!	#DIV/0!	#DIV/0!	1.70298		#DIV/0!	#DIV/0!	#DIV/0!		#DIV/0!	#DIV/0!	#DIV/0!		#DIV/0!	#DIV/0!	#DIV/0!
	UK98	0.3307	129.021			5.27	14.245	56.08	424.923		#DIV/0!	16.3695	10.2164	49.6863		#DIV/0!	9.45095	5.89843	28.6864		2.70304	10.6414	80.6306		1.43458	3.41161	6.33326		#DIV/0!	#DIV/0!	#DIV/0!
	UK99	0.3309	150.06			33.135	30.46	39.895	44.67		10.3874	7.10037	1.16673	8.67082		5.99717	4.0994	0.67361	5.0061		0.91927	1.20401	1.34812		-0.12144	0.267852	0.43095		0.786282	0.525338	0.327513
	UK101	0.3317	130.067			360.197	218.97	306.19	214.44		181.296	69.6929	71.1113	28.7675		104.671	40.2372	41.0561	16.6089		0.607918	0.850063	0.595341		-0.718052	-0.234358	-0.748211		0.309839	0.668439	0.297323
	UK102	0.3331	355.152			#DIV/0!	#DIV/0!	0.766667	23.4167		#DIV/0!	#DIV/0!	0.593408	2.46873		#DIV/0!	#DIV/0!	0.342604	1.42532		#DIV/0!	#DIV/0!	#DIV/0!		#DIV/0!	#DIV/0!	#DIV/0!		#DIV/0!	#DIV/0!	#DIV/0!
	UK103	0.3389	117.059			64.95	41.01	86.35	22.5433		17.8049	#DIV/0!	9.29138	16.0629		10.2797	#DIV/0!	5.36438	9.27392		0.631409	1.32948	0.347088		-0.663354	0.410867	-1.52663		#DIV/0!	0.307832	0.109
	UK106	0.3461	330.06			#DIV/0!	#DIV/0!	1.09	66.67		#DIV/0!	#DIV/0!	#DIV/0!	41.4083		#DIV/0!	#DIV/0!	#DIV/0!	23.9071		#DIV/0!	#DIV/0!	#DIV/0!		#DIV/0!	#DIV/0!	#DIV/0!		#DIV/0!	#DIV/0!	#DIV/0!
	UK107	0.364	346.056			#DIV/0!	0.42	0.94	35.36		#DIV/0!	#DIV/0!	#DIV/0!	17.1812		#DIV/0!	#DIV/0!	#DIV/0!	9.91955		#DIV/0!	#DIV/0!	#DIV/0!		#DIV/0!	#DIV/0!	#DIV/0!		#DIV/0!	#DIV/0!	#DIV/0!
	UK108	0.3642	292.134			9.14667	2.87	5.86	5.525		3.16898	1.77085	4.14699	2.94864		1.82961	1.0224	2.39426	1.7024		0.313776	0.640671	0.604045		-1.6722	-0.642345	-0.727272		0.054696	0.340598	0.30209
	UK109	0.3667	332.135			18.86	7.71	25.655	156.52		5.23665	4.45632	6.75287	8.17317		3.02338	2.57286	3.89877	4.71878		0.408802	1.36029	8.29905		-1.29053	0.44391	3.05295		0.0498046	0.362664	5.92636e-05
	UK110	0.3961	107.062			117.23	55.3	88.9567	62.3833		21.008	24.4056	10.4013	6.93083		12.129	14.0906	6.00517	4.00152		0.471722	0.758822	0.532145		-1.08399	-0.398167	-0.910109		0.030054	0.130221	0.0350941
	UK111	0.397	164.126			83.6667	59.26	79.64	74.7		29.4069	17.5324	3.4183	39.3293		16.9781	10.1223	1.97356	22.7068		0.708287	0.951873	0.892829		-0.497594	-0.0711597	-0.163545		0.298401	0.83517	0.812023
	UK112	0.4024	136.077			#DIV/0!	22.6933	8.67	92.1		#DIV/0!	13.744	0.113137	14.9821		#DIV/0!	7.93508	0.0653197	8.6499		#DIV/0!	#DIV/0!	#DIV/0!		#DIV/0!	#DIV/0!	#DIV/0!		#DIV/0!	#DIV/0!	#DIV/0!
	UK113	0.4049	165.056			20.36	47.29	34.5767	165.173		7.17684	3.6911	2.92475	19.1481		4.14355	2.13106	1.6886	11.0552		2.32269	1.69826	8.11264		1.2158	0.764061	3.02017		0.012176	0.0595989	0.00246122
	UK114	0.4054	123.045			#DIV/0!	14.66	#DIV/0!	32.4667		#DIV/0!	#DIV/0!	#DIV/0!	2.91812		#DIV/0!	#DIV/0!	#DIV/0!	1.68478		#DIV/0!	#DIV/0!	#DIV/0!		#DIV/0!	#DIV/0!	#DIV/0!		#DIV/0!	#DIV/0!	#DIV/0!
	UK115	0.4139	259.03			5.54	4.37	8.02	13		1.55563	#DIV/0!	#DIV/0!	0.452548		0.898146	#DIV/0!	#DIV/0!	0.261279		0.788809	1.44765	2.34657		-0.342253	0.533716	1.23055		#DIV/0!	#DIV/0!	0.0735757
	UK116	0.4365	515.205			#DIV/0!	0.423333	0.43	78.6933		#DIV/0!	0.234379	#DIV/0!	85.019		#DIV/0!	0.135319	#DIV/0!	49.0858		#DIV/0!	#DIV/0!	#DIV/0!		#DIV/0!	#DIV/0!	#DIV/0!		#DIV/0!	#DIV/0!	#DIV/0!
	UK117	0.4391	305.064			4.06	3.59	4.01	10.4367		#DIV/0!	1.3435	1.73948	5.22389		#DIV/0!	0.775672	1.00429	3.01601		0.884236	0.987685	2.57061		-0.177496	-0.0178775	1.36211		#DIV/0!	#DIV/0!	#DIV/0!
	UK118	0.4517	293.245			51.7733	20.85	27.09	26.5133		6.4065	18.0386	34.7048	8.24088		3.69879	10.4146	20.0368	4.75788		0.402717	0.523242	0.512104		-1.31216	-0.934449	-0.965491		0.0838269	0.495889	0.0155973
	UK119	0.4552	103.055			#DIV/0!	#DIV/0!	#DIV/0!	#DIV/0!		#DIV/0!	#DIV/0!	#DIV/0!	#DIV/0!		#DIV/0!	#DIV/0!	#DIV/0!	#DIV/0!		#DIV/0!	#DIV/0!	#DIV/0!		#DIV/0!	#DIV/0!	#DIV/0!		#DIV/0!	#DIV/0!	#DIV/0!
	UK120	0.4738	146.098			54.4433	23.86	42.2167	40.4933		8.28076	17.9605	4.74544	8.65421		4.7809	10.3695	2.73978	4.99651		0.438254	0.775424	0.74377		-1.19016	-0.366943	-0.427071		0.218477	0.107951	0.113991
	UK121	0.5463	177.14			33.5333	19.635	27.7967	33.02		5.82017	8.87419	13.6271	11.8906		3.36028	5.12352	7.86763	6.86505		0.585537	0.828926	0.984692		-0.772168	-0.270684	-0.0222558		0.221801	0.555254	0.950805
	UK122	0.6963	119.05	C8H6O		#DIV/0!	#DIV/0!	#DIV/0!	20.7433		#DIV/0!	#DIV/0!	#DIV/0!	1.85263		#DIV/0!	#DIV/0!	#DIV/0!	1.06962		#DIV/0!	#DIV/0!	#DIV/0!		#DIV/0!	#DIV/0!	#DIV/0!		#DIV/0!	#DIV/0!	#DIV/0!
	UK123	0.6969	432.222			#DIV/0!	0.22	#DIV/0!	38.9267		#DIV/0!	#DIV/0!	#DIV/0!	3.12385		#DIV/0!	#DIV/0!	#DIV/0!	1.80356		#DIV/0!	#DIV/0!	#DIV/0!		#DIV/0!	#DIV/0!	#DIV/0!		#DIV/0!	#DIV/0!	#DIV/0!
	UK124	0.7018	303.086			3.34667	5.95667	5.57	105.453		1.18509	6.25576	3.47897	14.5591		0.684211	3.61176	2.00858	8.40568		1.77988	1.66434	31.51		0.83178	0.734952	4.97774		0.546993	0.527344	0.00643027
	UK125	0.7361	400.254			1.62333	5.71	3.105	9.65		0.610765	1.0748	2.01525	1.58104		0.352625	0.620537	1.16351	0.912816		3.51745	1.91273	5.94456		1.81453	0.935634	2.57157		0.0724108	0.481823	0.00644494
	UK126	0.7395	368.228			1.36	12.28	2.1	5.52		#DIV/0!	0.848528	#DIV/0!	3.88909		#DIV/0!	0.489898	#DIV/0!	2.24537		9.02941	1.54412	4.05882		3.17463	0.626783	2.02106		#DIV/0!	#DIV/0!	#DIV/0!
	UK127	0.744	220.066			16.5333	33.7633	45.01	71.61		13.7867	15.7651	5.06459	7.83684		7.95976	9.10201	2.92404	4.5246		2.04214	2.72238	4.33125		1.03008	1.44487	2.11478		0.228498	0.0562422	0.0078474
	UK128	0.8149	103.055			31.32	47.265	24.34	33.7		1.9799	3.6416	18.1726	5.64322		1.1431	2.10248	10.492	3.25811		1.5091	0.777139	1.07599		0.593688	-0.363755	0.105664		0.0547843	0.683106	0.556357
	UK129	0.8151	131.051			22.0667	36.6333	21.1067	33.9567		14.5723	27.9222	20.6761	13.3948		8.41333	16.1209	11.9374	7.73347		1.66012	0.956495	1.53882		0.731288	-0.06417	0.621826		0.481418	0.951081	0.357265
	UK131	0.8541	237.089			24.5767	21.1267	13.805	36.5433		10.3881	9.15457	0.106066	3.23182		5.99757	5.2854	0.0612372	1.86589		0.859623	0.561712	1.48691		-0.218224	-0.832098	0.572319		0.688633	0.214318	0.176164
	UK133	0.9462	183.067			5.3	8.77	23.11	84.28		5.28821	9.74393	10.7224	28.9791		3.05315	5.62566	6.19058	16.7311		1.65472	4.36038	15.9019		0.726584	2.12445	3.99113		0.706377	0.0840719	0.0383034
	UK134	0.9825	203.14			10.54	16.0267	7.195	65.3467		7.07107	10.9313	2.04354	8.87195		4.08248	6.31119	1.17984	5.12222		1.52056	0.682638	6.19987		0.6046	-0.550808	2.63224		0.545044	0.623498	0.00655895
	UK135	1.0268	687.196			0.095	0.185	0.76	1.49		0.0919239	0.13435	0.281603	#DIV/0!		0.0530723	0.0775672	0.162583	#DIV/0!		1.94737	8	15.6842		0.961526	3	3.97124		0.525282	0.0420782	#DIV/0!
	UK136	1.0276	687.21			0.095	0.24	1.07	1.78		0.0919239	#DIV/0!	0.719653	1.37179		0.0530723	#DIV/0!	0.415492	0.792002		2.52632	11.2632	18.7368		1.33703	3.49354	4.22781		#DIV/0!	0.140463	0.331493
	UK137	1.0284	171.067			4.325	4.115	6.10333	9.67		1.16673	1.88798	2.83179	3.02405		0.67361	1.09002	1.63493	1.74594		0.951445	1.41118	2.23584		-0.0718077	0.496897	1.16082		0.907914	0.408058	0.0777723
	UK138	1.0289	371.077			2.03	2.14	8.81667	5.85		0.840417	2.09838	1.15001	0.961665		0.485215	1.2115	0.663961	0.555218		1.05419	4.34319	2.88177		0.0761311	2.11875	1.52696		0.938833	0.00170597	0.0439704
	UK139	1.0303	355.1			3.04	1.54	5.77333	7.41333		0.700643	0.952523	3.53596	5.48475		0.404516	0.549939	2.04149	3.16662		0.506579	1.89912	2.4386		-0.981141	0.925333	1.28605		0.0989608	0.311351	0.300618
	UK140	1.2014	213.078			2.13	1.545	2.155	4.32		#DIV/0!	0.615183	2.45366	2.267		#DIV/0!	0.355176	1.41662	1.30885		0.725352	1.01174	2.02817		-0.463247	0.0168344	1.02018		#DIV/0!	#DIV/0!	#DIV/0!
	UK141	1.2304	249.125			#DIV/0!	#DIV/0!	#DIV/0!	1.34		#DIV/0!	#DIV/0!	#DIV/0!	#DIV/0!		#DIV/0!	#DIV/0!	#DIV/0!	#DIV/0!		#DIV/0!	#DIV/0!	#DIV/0!		#DIV/0!	#DIV/0!	#DIV/0!		#DIV/0!	#DIV/0!	#DIV/0!
	UK142	1.2335	501.271			#DIV/0!	39.88	#DIV/0!	1.16		#DIV/0!	#DIV/0!	#DIV/0!	#DIV/0!		#DIV/0!	#DIV/0!	#DIV/0!	#DIV/0!		#DIV/0!	#DIV/0!	#DIV/0!		#DIV/0!	#DIV/0!	#DIV/0!		#DIV/0!	#DIV/0!	#DIV/0!
	UK143	1.2578	163.055			25.5167	20.23	58.5433	31.14		4.4536	21.595	1.0057	12.7279		2.57129	12.4679	0.580641	7.34847		0.792815	2.29432	1.22038		-0.334944	1.19807	0.287329		0.788141	0.00432762	0.64362
	UK146	1.4206	445.139			0.44	1.48	2.23333	49.12		#DIV/0!	0.743572	1.48544	4.53567		#DIV/0!	0.429302	0.857619	2.61867		3.36364	5.07576	111.636		1.75002	2.34362	6.80266		#DIV/0!	#DIV/0!	#DIV/0!
	UK147	1.4768	183.066	C10H6N4		4.91333	4.58	44.6767	227.13		3.56099	3.25885	2.77471	42.7257		2.05594	1.8815	1.60198	24.6677		0.932157	9.09294	46.2273		-0.101355	3.18475	5.53067		0.910604	0.000157014	0.0116663
	UK148	1.4792	367.101			4.195	9.82667	13.5233	73.0667		3.31633	3.63431	10.788	5.66283		1.91468	2.09827	6.22844	3.26944		2.34247	3.22368	17.4176		1.22803	1.68871	4.12247		0.191434	0.272031	0.000434808
	UK149	1.5143	137.061			7.435	11.6133	14.61	38.945		1.70413	7.87529	7.69577	6.56902		0.983878	4.5468	4.44316	3.79263		1.56198	1.96503	5.23806		0.643377	0.974552	2.38903		0.458388	0.244289	0.0769936
	UK151	1.8246	378.175			1.84	1.80333	3.62	1.485		#DIV/0!	1.0352	2.24462	0.374767		#DIV/0!	0.597671	1.29593	0.216372		0.980072	1.96739	0.807065		-0.0290397	0.976284	-0.309243		#DIV/0!	#DIV/0!	#DIV/0!
	UK152	1.8249	399.105			1.95	3.02667	4.335	7.77		1.38593	0.409919	0.219203	4.61835		0.800167	0.236667	0.126557	2.66641		1.55214	2.22308	3.98462		0.634256	1.15256	1.99444		0.463863	0.24134	0.151536
	UK153	1.8262	560.197			0.1	0.12	0.476667	#DIV/0!		0.0565685	#DIV/0!	0.293995	#DIV/0!		0.0326599	#DIV/0!	0.169738	#DIV/0!		1.2	4.76667	#DIV/0!		0.263034	2.25298	#DIV/0!		#DIV/0!	0.150921	#DIV/0!
	UK154	1.8264	200.053			2.675	0.83	7.15	2.445		2.93449	0.30315	1.27448	2.28395		1.69423	0.175024	0.735822	1.31864		0.31028	2.6729	0.914019		-1.68836	1.4184	-0.129704		0.536749	0.248919	0.938688
	UK155	1.828	383.131			4.695	6.44333	11.865	14.03		1.42128	5.24954	13.23	5.30246		0.820579	3.03082	7.63833	3.06138		1.37238	2.52716	2.98829		0.456682	1.33752	1.57932		0.630621	0.583109	0.081913
	UK157	1.9283	551.121			124.053	128.657	128.763	119.3		3.45337	11.1655	10.848	6.66154		1.9938	6.44638	6.26311	3.84604		1.03711	1.03797	0.961683		0.0525657	0.0537613	-0.0563665		0.555509	0.536933	0.352657
	UK158	1.9311	374.078			110.817	114.54	110.493	100.56		1.31508	11.9809	1.57081	2.80662		0.759261	6.91715	0.906906	1.6204		1.0336	0.997082	0.907445		0.0476766	-0.00421555	-0.140118		0.645024	0.798501	0.0122506
	UK159	1.9312	559.11			235.687	256.027	270.013	260.13		6.22659	44.7093	8.8884	23.679		3.59492	25.8129	5.13172	13.6711		1.0863	1.14565	1.10371		0.119424	0.196161	0.142363		0.514177	0.00740104	0.210537
	UK160	1.9317	145.03			71.6467	82.8133	87.6833	86.8		4.71286	11.6524	3.57465	12.6078		2.72097	6.7275	2.06383	7.27911		1.15586	1.22383	1.2115		0.208963	0.291403	0.276795		0.233542	0.0110532	0.16235
	UK161	2.0057	448.193			43.3867	63.8067	53.8267	88.66		5.37194	20.9974	5.47169	21.2876		3.10149	12.1229	3.15908	12.2904		1.47065	1.24063	2.04348		0.556455	0.311069	1.03103		0.229877	0.0778365	0.0587531
	UK162	2.0453	171.15			25.985	42.3867	35.7933	124.507		1.46371	17.3935	14.4916	17.9757		0.845074	10.0421	8.36671	10.3783		1.6312	1.37746	4.79148		0.705931	0.462012	2.26047		0.243181	0.361667	0.0103441
	UK163	2.0523	167.072			12.5533	83.32	163.57	109.613		7.82905	35.1123	23.6393	19.4771		4.5201	20.2721	13.6482	11.2451		6.63728	13.03	8.73181		2.73059	3.70377	3.12628		0.0668443	0.00437342	0.00644928
	UK164	2.0673	248.127			#DIV/0!	1.95	2.01667	15.23		#DIV/0!	#DIV/0!	0.734938	15.2859		#DIV/0!	#DIV/0!	0.424316	8.82532		#DIV/0!	#DIV/0!	#DIV/0!		#DIV/0!	#DIV/0!	#DIV/0!		#DIV/0!	#DIV/0!	#DIV/0!
	UK166	2.0732	177.056			2.08	9.775	16.5567	75.86		#DIV/0!	3.21734	2.13017	18.8082		#DIV/0!	1.85753	1.22986	10.8589		4.69952	7.95994	36.4712		2.23251	2.99276	5.18868		#DIV/0!	#DIV/0!	#DIV/0!
	UK167	2.1368	369.168			5.23333	2.21	3.78333	4.605		2.89801	0.636396	2.28461	2.25567		1.67316	0.367423	1.31902	1.30231		0.422293	0.72293	0.879936		-1.24368	-0.468072	-0.184529		0.207663	0.535407	0.804887
	UK168	2.1617	551.123			33.65	34.4	11.75	15.9067		17.6023	26.9408	8.4326	10.5361		10.1627	15.5543	4.86857	6.08305		1.02229	0.349183	0.472709		0.0318021	-1.51795	-1.08097		0.97615	0.151294	0.223717
	UK169	2.1638	135.046			26.9967	44.9567	28.34	35.0567		18.2453	10.7208	31.0986	18.4178		10.5339	6.18968	17.9548	10.6335		1.66527	1.04976	1.29856		0.735754	0.0700585	0.376908		0.231548	0.962587	0.61881
	UK170	2.165	145.03			86.46	86.5567	99.83	92.6367		6.09269	20.0384	8.00609	6.87704		3.51762	11.5692	4.62232	3.97046		1.00112	1.15464	1.07144		0.00161211	0.207441	0.0995505		0.994246	0.0874745	0.309841
	UK171	2.1697	374.077			50.8833	39.1067	48.9667	62.2		32.888	31.3569	36.4853	1.8809		18.9879	18.1039	21.0648	1.08594		0.768556	0.962332	1.2224		-0.379779	-0.0553932	0.289721		0.676809	0.949393	0.61194
	UK172	2.2231	163.055			43.44	39.33	#DIV/0!	61.86		27.7637	#DIV/0!	#DIV/0!	4.27092		16.0294	#DIV/0!	#DIV/0!	2.46582		0.905387	#DIV/0!	1.42403		-0.143394	#DIV/0!	0.509983		#DIV/0!	#DIV/0!	0.36946
	UK174	2.5189	381.118			#DIV/0!	0.645	0.755	0.8		#DIV/0!	0.148492	0.770746	#DIV/0!		#DIV/0!	0.0857321	0.444991	#DIV/0!		#DIV/0!	#DIV/0!	#DIV/0!		#DIV/0!	#DIV/0!	#DIV/0!		#DIV/0!	#DIV/0!	#DIV/0!
	UK175	2.5647	361.091			1.7	5.63667	8.67667	31.1833		0.622254	1.72668	2.39316	28.2608		0.359258	0.996901	1.38169	16.3164		3.31569	5.10392	18.3431		1.72931	2.35161	4.19717		0.044441	0.0285356	0.212433
	UK176	2.5825	172.098			2.32333	4.36333	12.43	125.18		1.14653	4.3438	13.2795	8.6914		0.66195	2.5079	7.6669	5.01798		1.87805	5.35007	53.8795		0.909235	2.41956	5.75166		0.505124	0.476011	0.00141991
	UK177	2.5845	218.103			1.69	1.54	7.605	69.4467		#DIV/0!	1.49907	4.84368	8.29398		#DIV/0!	0.865486	2.7965	4.78853		0.911243	4.5	41.0927		-0.134093	2.16993	5.36081		#DIV/0!	#DIV/0!	#DIV/0!
	UK178	2.8441	207.14			16.5467	5.83667	18.9333	69.53		7.68501	7.70002	0.42194	5.15392		4.43694	4.44561	0.243607	2.97562		0.35274	1.14424	4.20205		-1.50332	0.194388	2.07109		0.163363	0.644674	0.00110738
	UK179	2.8529	293.118			1.51	2.8	4.35	68.2133		0.720278	#DIV/0!	1.48455	5.62087		0.415853	#DIV/0!	0.857108	3.24521		1.8543	2.88079	45.1744		0.890878	1.52647	5.49743		#DIV/0!	0.0613032	0.00205372
	UK180	2.8539	423.179			0.73	0.69	2.455	40.4767		0.155563	#DIV/0!	0.700036	1.90815		0.0898146	#DIV/0!	0.404166	1.10167		0.945205	3.36301	55.4475		-0.0813001	1.74975	5.79305		#DIV/0!	0.163941	0.000690171
	UK181	2.8711	207.067			51.76	64.1067	86.84	7.47		6.01878	18.6834	3.86388	6.40639		3.47494	10.7869	2.23081	3.69873		1.23854	1.67774	0.14432		0.308637	0.746522	-2.79266		0.372759	0.00207269	0.0131305
	UK182	2.8712	340.103			32.1933	49.8033	64.52	12.24		14.7375	16.5829	2.40225	#DIV/0!		8.50867	9.57412	1.38694	#DIV/0!		1.54701	2.00414	0.380203		0.62948	1.00298	-1.39516		0.242084	0.0593446	#DIV/0!
	UK183	2.8928	377.146			2.01	0.98	6.46667	79.8433		#DIV/0!	0.714213	6.42151	13.8681		#DIV/0!	0.412351	3.70746	8.00677		0.487562	3.21725	39.7231		-1.03634	1.68583	5.3119		#DIV/0!	#DIV/0!	#DIV/0!
	UK184	2.945	231.088			12	8.03	13.685	57.4033		11.8113	1.08894	1.77484	12.0461		6.81924	0.628702	1.0247	6.95485		0.669167	1.14042	4.78361		-0.579563	0.189561	2.2581		0.62012	0.829386	0.00958828
	UK185	2.9746	209.155			37.76	18.85	36.68	80.7133		26.6458	#DIV/0!	2.03118	3.13449		15.3839	#DIV/0!	1.1727	1.8097		0.499206	0.971398	2.13754		-1.00229	-0.0418651	1.09595		#DIV/0!	0.950498	0.105948
	UK186	2.9762	411.199			11.3567	1.9	10.7067	13.785		4.34051	1.50522	0.934684	1.63342		2.506	0.869042	0.53964	0.943054		0.167303	0.942765	1.21382		-2.57947	-0.0850301	0.27956		0.051102	0.82172	0.450192
	UK187	3.026	177.056			7.01	29.2533	96.69	302.32		3.2751	30.042	18.8579	39.9671		1.89088	17.3448	10.8876	23.075		4.17309	13.7932	43.127		2.06111	3.78588	5.43052		0.327898	0.0124713	0.00578776
	UK188	3.0791	234.077			5.4	3.37	13.1033	87.3433		#DIV/0!	2.73137	6.29572	6.93516		#DIV/0!	1.57696	3.63484	4.00402		0.624074	2.42654	16.1747		-0.680211	1.2789	4.01567		#DIV/0!	#DIV/0!	#DIV/0!
	UK189	3.0805	252.088			10.3167	32.565	87.29	387.573		7.09598	19.6222	11.3189	39.9795		4.09687	11.3289	6.53498	23.0822		3.15654	8.46107	37.5677		1.65835	3.08084	5.23142		0.339257	0.00129831	0.00294308
	UK190	3.0807	274.07			2.575	2.93	16.8067	81.83		1.85969	3.02642	2.16505	6.88779		1.07369	1.7473	1.24999	3.97667		1.13786	6.52686	31.7786		0.186328	2.70639	4.98999		0.902834	0.00730821	0.00112961
	UK191	3.0815	206.082			17.42	47.9	128.573	517.8		8.86615	38.7132	12.3944	37.0906		5.11888	22.3511	7.15592	21.4143		2.74971	7.38079	29.7245		1.45928	2.88377	4.89358		0.304375	0.000398846	0.00110776
	UK192	3.2264	202.124			#DIV/0!	3.36667	1.16667	10.77		#DIV/0!	0.210079	0.125831	9.2057		#DIV/0!	0.121289	0.0726483	5.31491		#DIV/0!	#DIV/0!	#DIV/0!		#DIV/0!	#DIV/0!	#DIV/0!		#DIV/0!	#DIV/0!	#DIV/0!
	UK193	3.4168	432.278			4	1.07	4.08667	#DIV/0!		1.95161	#DIV/0!	1.46507	#DIV/0!		1.12677	#DIV/0!	0.845859	#DIV/0!		0.2675	1.02167	#DIV/0!		-1.90239	0.0309246	#DIV/0!		#DIV/0!	0.962722	#DIV/0!
	UK194	3.4217	432.285			13.1067	10.6067	4.87	15.175		9.21992	9.99985	0.826559	11.5046		5.32312	5.77342	0.477214	6.6422		0.809257	0.371567	1.15781		-0.305329	-1.42831	0.211396		0.766245	0.261292	0.852454
	UK195	3.4441	167.072			#DIV/0!	4.6	9.96667	44.3467		#DIV/0!	0	4.51989	1.00042		#DIV/0!	0	2.60956	0.577591		#DIV/0!	#DIV/0!	#DIV/0!		#DIV/0!	#DIV/0!	#DIV/0!		#DIV/0!	#DIV/0!	#DIV/0!
	UK196	3.4964	347.169			19.075	6.31333	16.1567	14.6567		5.8902	4.81253	1.82717	3.59425		3.40071	2.77851	1.05491	2.07514		0.330974	0.847007	0.76837		-1.59521	-0.239553	-0.380126		0.132035	0.609233	0.468985
	UK197	3.5521	321.097			2.2	4.52	9.66333	38.48		#DIV/0!	#DIV/0!	4.10593	1.29677		#DIV/0!	#DIV/0!	2.37056	0.748688		2.05455	4.39242	17.4909		1.03882	2.13502	4.12853		#DIV/0!	#DIV/0!	#DIV/0!
	UK198	3.5523	231.051			#DIV/0!	9.06667	13.105	60.14		#DIV/0!	7.83868	7.43169	1.76116		#DIV/0!	4.52567	4.29069	1.01681		#DIV/0!	#DIV/0!	#DIV/0!		#DIV/0!	#DIV/0!	#DIV/0!		#DIV/0!	#DIV/0!	#DIV/0!
	UK199	3.5529	479.104			0.6	4.935	4.60333	57.5467		#DIV/0!	4.5467	2.5318	4.04482		#DIV/0!	2.62504	1.46174	2.33528		8.225	7.67222	95.9111		3.04002	2.93964	6.58363		#DIV/0!	#DIV/0!	#DIV/0!
	UK200	3.553	497.112			#DIV/0!	1.08333	1.45	36.37		#DIV/0!	0.632166	0.546168	4.20037		#DIV/0!	0.364981	0.315331	2.42508		#DIV/0!	#DIV/0!	#DIV/0!		#DIV/0!	#DIV/0!	#DIV/0!		#DIV/0!	#DIV/0!	#DIV/0!
	UK201	3.5535	395.073			3.64667	26.26	24.73	68.78		1.46889	10.2936	1.59806	1.67687		0.848063	5.94302	0.922641	0.968143		7.2011	6.78154	18.8611		2.84822	2.76161	4.23734		0.0599433	0.00357011	1.10782e-06
	UK202	3.5538	374.145			11.1767	58.8567	60.8667	205.26		3.44291	30.2265	9.90057	33.838		1.98777	17.4513	5.7161	19.5364		5.26603	5.44587	18.365		2.39672	2.44516	4.19889		0.110084	0.00741622	0.00941788
	UK203	3.5546	379.101			9.645	53.6833	55.8233	163.307		1.71827	21.9678	8.26339	4.5323		0.992043	12.6831	4.77087	2.61672		5.56592	5.7878	16.9317		2.47662	2.53302	4.08166		0.0725837	0.00756775	3.64784e-05
	UK204	3.5547	461.092			0.19	3.76	3.69333	34.5533		#DIV/0!	2.2486	0.698594	1.67936		#DIV/0!	1.29823	0.403333	0.969576		19.7895	19.4386	181.86		4.30666	4.28085	7.50668		#DIV/0!	#DIV/0!	#DIV/0!
	UK205	3.5548	605.171			#DIV/0!	1.235	1.43667	26.5467		#DIV/0!	0.26163	0.486861	3.23568		#DIV/0!	0.151052	0.281089	1.86812		#DIV/0!	#DIV/0!	#DIV/0!		#DIV/0!	#DIV/0!	#DIV/0!		#DIV/0!	#DIV/0!	#DIV/0!
	UK206	3.5562	245.094			9.05333	48.63	49.9333	173.263		4.99552	5.33159	1.83053	36.2093		2.88417	3.07819	1.05686	20.9055		5.3715	5.51546	19.1381		2.42533	2.46348	4.25837		0.0113712	0.00208996	0.0144746
	UK207	3.5572	273.088			10.0233	37.63	46.7667	172.71		7.55527	18.9827	2.75335	32.281		4.36204	10.9597	1.58965	18.6375		3.75424	4.66578	17.2308		1.90852	2.22212	4.10692		0.113879	0.00763707	0.00982377
	UK208	3.5573	647.206			#DIV/0!	#DIV/0!	1.02333	21.1367		#DIV/0!	#DIV/0!	0.670025	4.99932		#DIV/0!	#DIV/0!	0.386839	2.88636		#DIV/0!	#DIV/0!	#DIV/0!		#DIV/0!	#DIV/0!	#DIV/0!		#DIV/0!	#DIV/0!	#DIV/0!
	UK209	3.5636	355.173			27.1667	10.2867	17.3	7.15		15.0513	4.24454	5.23259	2.34467		8.68987	2.45059	3.02104	1.3537		0.37865	0.63681	0.26319		-1.40106	-0.651066	-1.92582		0.184851	0.382882	0.144741
	UK210	3.5642	153.129			5.92	4.425	5.24667	6.14333		0.422966	2.1991	4.69166	4.85145		0.244199	1.26965	2.70873	2.80098		0.747466	0.886261	1.03773		-0.41992	-0.174196	0.0534245		0.510322	0.827233	0.943825
	UK211	3.5656	135.118	C10H14		24.67	9.22667	17.11	24.43		14.1377	6.76222	3.86901	6.08417		8.16242	3.90417	2.23377	3.5127		0.374004	0.693555	0.990272		-1.41888	-0.527918	-0.0141039		0.190531	0.455218	0.980313
	UK212	3.5752	476.308			12.6367	23.81	22.5333	21.0733		11.1487	5.55097	4.63202	2.02688		6.43671	3.20486	2.6743	1.17022		1.8842	1.78317	1.66763		0.913952	0.834445	0.737803		0.220029	0.261192	0.31935
	UK213	3.576	487.21			7.65	#DIV/0!	9.13	6.95		4.50408	#DIV/0!	3.91737	#DIV/0!		2.60043	#DIV/0!	2.2617	#DIV/0!		#DIV/0!	1.19346	0.908497		#DIV/0!	0.255155	-0.138447		#DIV/0!	0.727086	#DIV/0!
	UK214	3.5849	519.197			2.39	3.49	5.835	22.4767		#DIV/0!	2.84257	0.0636396	1.14692		#DIV/0!	1.64116	0.0367423	0.662177		1.46025	2.44142	9.40446		0.546216	1.28772	3.23335		#DIV/0!	#DIV/0!	#DIV/0!
	UK215	3.5856	537.208			5.46333	4.56667	6.43667	17.9567		1.91808	1.94343	1.21162	6.81198		1.1074	1.12204	0.699532	3.9329		0.835876	1.17816	3.28676		-0.25864	0.236532	1.71667		0.599928	0.505761	0.0769311
	UK216	3.5885	182.083			#DIV/0!	#DIV/0!	#DIV/0!	60.3167		#DIV/0!	#DIV/0!	#DIV/0!	4.12607		#DIV/0!	#DIV/0!	#DIV/0!	2.38219		#DIV/0!	#DIV/0!	#DIV/0!		#DIV/0!	#DIV/0!	#DIV/0!		#DIV/0!	#DIV/0!	#DIV/0!
	UK217	3.6048	321.145			#DIV/0!	#DIV/0!	#DIV/0!	25.7033		#DIV/0!	#DIV/0!	#DIV/0!	18.4653		#DIV/0!	#DIV/0!	#DIV/0!	10.6609		#DIV/0!	#DIV/0!	#DIV/0!		#DIV/0!	#DIV/0!	#DIV/0!		#DIV/0!	#DIV/0!	#DIV/0!
	UK218	3.6103	326.707			6.645	9.48667	12.6467	9.50333		5.04167	3.74078	2.07765	4.76292		2.91081	2.15974	1.19953	2.74987		1.42764	1.90319	1.43015		0.513632	0.928416	0.516164		0.574304	0.320773	0.586178
	UK219	3.6257	611.161			1.34667	1.1	2.30333	3.52		0.189297	0.424264	1.01796	0.865043		0.109291	0.244949	0.587717	0.499433		0.816832	1.7104	2.61386		-0.291889	0.77433	1.38618		0.557464	0.242698	0.0434479
	UK221	3.6421	652.403			#DIV/0!	#DIV/0!	#DIV/0!	#DIV/0!		#DIV/0!	#DIV/0!	#DIV/0!	#DIV/0!		#DIV/0!	#DIV/0!	#DIV/0!	#DIV/0!		#DIV/0!	#DIV/0!	#DIV/0!		#DIV/0!	#DIV/0!	#DIV/0!		#DIV/0!	#DIV/0!	#DIV/0!
	UK222	3.6523	525.288			2.65667	9.71	10.96	10.2		0.427824	3.1537	#DIV/0!	2.6163		0.247004	1.82079	#DIV/0!	1.51052		3.65496	4.12547	3.8394		1.86985	2.04456	1.94088		0.191233	#DIV/0!	0.147736
	UK223	3.6536	520.334			16.4	15.5	16.79	17.2867		1.51891	13.6189	9.35205	2.81557		0.876945	7.86286	5.39941	1.62557		0.945122	1.02378	1.05407		-0.0814276	0.0339064	0.0759639		0.940729	0.94936	0.663294
	UK224	3.657	174.15			4.75	27.37	15.3733	57.06		3.28859	12.0746	6.33859	26.6378		1.89867	6.97129	3.65959	15.3794		5.76211	3.23649	12.0126		2.5266	1.69443	3.58648		0.0742885	0.0819036	0.0745022
	UK225	3.6681	465.213			#DIV/0!	#DIV/0!	#DIV/0!	27.44		#DIV/0!	#DIV/0!	#DIV/0!	0.313209		#DIV/0!	#DIV/0!	#DIV/0!	0.180831		#DIV/0!	#DIV/0!	#DIV/0!		#DIV/0!	#DIV/0!	#DIV/0!		#DIV/0!	#DIV/0!	#DIV/0!
	UK228	3.6879	503.191			26.9867	20.58	28.5267	14.18		3.73216	16.6029	3.20194	1.3435		2.15476	9.58567	1.84864	0.775672		0.762599	1.05707	0.525445		-0.391004	0.0800644	-0.928389		0.681755	0.616961	0.0166755
	UK230	3.699	503.206			26.2867	30.48	24.3633	20.37		4.38521	#DIV/0!	2.77655	#DIV/0!		2.5318	#DIV/0!	1.60304	#DIV/0!		1.15952	0.926832	0.774918		0.213532	-0.10962	-0.367885		#DIV/0!	0.561866	#DIV/0!
	UK231	3.7016	416.21			#DIV/0!	#DIV/0!	3.45333	50.43		#DIV/0!	#DIV/0!	0.289194	15.6129		#DIV/0!	#DIV/0!	0.166966	9.01411		#DIV/0!	#DIV/0!	#DIV/0!		#DIV/0!	#DIV/0!	#DIV/0!		#DIV/0!	#DIV/0!	#DIV/0!
	UK232	3.709	564.359			5.745	19.12	16.9733	14.1467		1.16673	#DIV/0!	3.38846	3.14136		0.67361	#DIV/0!	1.95633	1.81366		3.32811	2.95445	2.46243		1.7347	1.56289	1.30008		#DIV/0!	0.0185865	0.0302929
	UK233	3.7139	273.169			104.373	101.397	99.8033	104.237		6.84393	15.7134	3.13793	4.26301		3.95135	9.07216	1.81169	2.46125		0.971481	0.956215	0.998691		-0.0417429	-0.0645933	-0.00189031		0.784971	0.375121	0.978243
	UK235	3.7435	595.164			10.075	7.09	8.89	7.03		1.50614	3.49678	3.73506	2.77487		0.869569	2.01887	2.15644	1.60207		0.703722	0.882382	0.697767		-0.506922	-0.180525	-0.519183		0.287058	0.65866	0.211906
	UK237	3.7505	506.202			2.05	3.64	1.78333	16.575		#DIV/0!	0.212132	0.758573	3.21734		#DIV/0!	0.122474	0.437962	1.85753		1.77561	0.869919	8.08537		0.828315	-0.201048	3.01531		#DIV/0!	#DIV/0!	#DIV/0!
	UK150	3.7518	608.387			#DIV/0!	0.17	0.516667	385.98		#DIV/0!	#DIV/0!	0.310859	137.621		#DIV/0!	#DIV/0!	0.179475	79.4555		#DIV/0!	#DIV/0!	#DIV/0!		#DIV/0!	#DIV/0!	#DIV/0!		#DIV/0!	#DIV/0!	#DIV/0!
	UK238	3.7518	608.387			7.92	17.88	9.05	8.215		6.78823	#DIV/0!	4.44581	4.60327		3.91918	#DIV/0!	2.56679	2.6577		2.25758	1.14268	1.03725		1.17477	0.192417	0.0527601		#DIV/0!	0.859019	0.964606
	UK239	3.7544	500.276			#DIV/0!	2.685	0.64	36.8367		#DIV/0!	1.30815	#DIV/0!	6.13046		#DIV/0!	0.755259	#DIV/0!	3.53942		#DIV/0!	#DIV/0!	#DIV/0!		#DIV/0!	#DIV/0!	#DIV/0!		#DIV/0!	#DIV/0!	#DIV/0!
	UK240	3.7548	344.15	C20H17N5O		#DIV/0!	#DIV/0!	#DIV/0!	8.895		#DIV/0!	#DIV/0!	#DIV/0!	4.97096		#DIV/0!	#DIV/0!	#DIV/0!	2.86999		#DIV/0!	#DIV/0!	#DIV/0!		#DIV/0!	#DIV/0!	#DIV/0!		#DIV/0!	#DIV/0!	#DIV/0!
	UK242	3.7878	499.125	C26H18N4O7		7.39	10.03	21.3633	11.5633		#DIV/0!	5.04874	10.5958	9.51484		#DIV/0!	2.91489	6.11749	5.49339		1.35724	2.89084	1.56473		0.440675	1.53149	0.645911		#DIV/0!	#DIV/0!	#DIV/0!
	UK243	3.805	164.072			#DIV/0!	4.22	4.56	8.46333		#DIV/0!	#DIV/0!	0.0565685	1.40905		#DIV/0!	#DIV/0!	0.0326599	0.813518		#DIV/0!	#DIV/0!	#DIV/0!		#DIV/0!	#DIV/0!	#DIV/0!		#DIV/0!	#DIV/0!	#DIV/0!
	UK244	3.8055	182.083			5.715	6.93	#DIV/0!	14.07		2.53851	#DIV/0!	#DIV/0!	1.6122		1.46561	#DIV/0!	#DIV/0!	0.930806		1.2126	#DIV/0!	2.46194		0.278102	#DIV/0!	1.2998		#DIV/0!	#DIV/0!	0.0768034
	UK245	3.8069	375.156	C19H22N2O6		11.2567	9.16333	16.62	46.1133		9.5069	4.84515	0.782496	6.49093		5.48881	2.79735	0.451774	3.74754		0.814036	1.47646	4.09654		-0.296835	0.562141	2.0344		0.756595	0.431671	0.00885685
	UK246	3.8074	691.297			#DIV/0!	#DIV/0!	#DIV/0!	#DIV/0!		#DIV/0!	#DIV/0!	#DIV/0!	#DIV/0!		#DIV/0!	#DIV/0!	#DIV/0!	#DIV/0!		#DIV/0!	#DIV/0!	#DIV/0!		#DIV/0!	#DIV/0!	#DIV/0!		#DIV/0!	#DIV/0!	#DIV/0!
	UK247	3.8085	343.13			4.56	5.875	5.82667	15.56		2.91328	0.120208	0.606987	2.05939		1.68198	0.0694022	0.350444	1.18899		1.28838	1.27778	3.41228		0.365555	0.353637	1.77074		0.638263	0.64851	0.0599199
	UK248	3.8089	384.13			20.37	15.52	22.0367	37.3733		11.5711	6.8507	5.5181	11.2363		6.68056	3.95525	3.18588	6.48728		0.761905	1.08182	1.83472		-0.392317	0.11346	0.875563		0.573308	0.836935	0.141956
	UK250	3.8168	383.165			15.12	#DIV/0!	#DIV/0!	#DIV/0!		#DIV/0!	#DIV/0!	#DIV/0!	#DIV/0!		#DIV/0!	#DIV/0!	#DIV/0!	#DIV/0!		#DIV/0!	#DIV/0!	#DIV/0!		#DIV/0!	#DIV/0!	#DIV/0!		#DIV/0!	#DIV/0!	#DIV/0!
	UK249	3.8168	441.174			3.605	4.16	4.075	12.39		1.393	#DIV/0!	1.80312	1.75852		0.804249	#DIV/0!	1.04103	1.01528		1.15395	1.13037	3.43689		0.206584	0.176801	1.78111		#DIV/0!	0.799516	0.0111662
	UK251	3.8212	393.19			11.1467	6.56	14.2967	8.285		4.95001	3.17643	2.34924	2.67993		2.85789	1.83391	1.35633	1.54726		0.588517	1.2826	0.743272		-0.764845	0.359066	-0.428039		0.259474	0.396055	0.465415
	UK252	3.822	371.208			12.6967	7.51	14.2533	15.33		6.28972	2.63044	2.18157	#DIV/0!		3.63137	1.51868	1.25953	#DIV/0!		0.591494	1.1226	1.2074		-0.757565	0.16685	0.271908		0.298933	0.717879	#DIV/0!
	UK253	3.8244	345.135			#DIV/0!	#DIV/0!	14.3167	49.5333		#DIV/0!	#DIV/0!	7.43723	8.48039		#DIV/0!	#DIV/0!	4.29389	4.89616		#DIV/0!	#DIV/0!	#DIV/0!		#DIV/0!	#DIV/0!	#DIV/0!		#DIV/0!	#DIV/0!	#DIV/0!
	UK255	3.8456	525.23			#DIV/0!	0.34	5.2	65.0233		#DIV/0!	#DIV/0!	1.30108	14.7975		#DIV/0!	#DIV/0!	0.751177	8.54337		#DIV/0!	#DIV/0!	#DIV/0!		#DIV/0!	#DIV/0!	#DIV/0!		#DIV/0!	#DIV/0!	#DIV/0!
	UK256	3.85	467.229			#DIV/0!	#DIV/0!	5.57	107.297		#DIV/0!	#DIV/0!	2.53144	26.0964		#DIV/0!	#DIV/0!	1.46153	15.0668		#DIV/0!	#DIV/0!	#DIV/0!		#DIV/0!	#DIV/0!	#DIV/0!		#DIV/0!	#DIV/0!	#DIV/0!
	UK258	3.8556	133.101			15.73	#DIV/0!	0.31	50.6		21.8355	#DIV/0!	#DIV/0!	#DIV/0!		12.6067	#DIV/0!	#DIV/0!	#DIV/0!		#DIV/0!	0.0197076	3.21678		#DIV/0!	-5.66511	1.68562		#DIV/0!	#DIV/0!	#DIV/0!
	UK259	3.8559	690.265			#DIV/0!	0.6	4.52333	2.41		#DIV/0!	#DIV/0!	1.15717	1.0332		#DIV/0!	#DIV/0!	0.66809	0.596518		#DIV/0!	#DIV/0!	#DIV/0!		#DIV/0!	#DIV/0!	#DIV/0!		#DIV/0!	#DIV/0!	#DIV/0!
	UK262	3.8621	371.144			#DIV/0!	#DIV/0!	#DIV/0!	35.225		#DIV/0!	#DIV/0!	#DIV/0!	2.90621		#DIV/0!	#DIV/0!	#DIV/0!	1.6779		#DIV/0!	#DIV/0!	#DIV/0!		#DIV/0!	#DIV/0!	#DIV/0!		#DIV/0!	#DIV/0!	#DIV/0!
	UK263	3.8686	366.175			#DIV/0!	#DIV/0!	6.58	16.4667		#DIV/0!	#DIV/0!	1.64049	2.86367		#DIV/0!	#DIV/0!	0.947136	1.65334		#DIV/0!	#DIV/0!	#DIV/0!		#DIV/0!	#DIV/0!	#DIV/0!		#DIV/0!	#DIV/0!	#DIV/0!
	UK264	3.8689	562.202			2.33	1.755	1.74	15.4267		#DIV/0!	0.176777	0.325269	3.8409		#DIV/0!	0.102062	0.187794	2.21755		0.753219	0.746781	6.62089		-0.408859	-0.421243	2.72702		#DIV/0!	#DIV/0!	#DIV/0!
	UK265	3.8725	371.131			#DIV/0!	#DIV/0!	#DIV/0!	32.2033		#DIV/0!	#DIV/0!	#DIV/0!	2.24981		#DIV/0!	#DIV/0!	#DIV/0!	1.29893		#DIV/0!	#DIV/0!	#DIV/0!		#DIV/0!	#DIV/0!	#DIV/0!		#DIV/0!	#DIV/0!	#DIV/0!
	UK266	3.8735	562.191			2.27	2.495	2.265	16.2433		#DIV/0!	0.459619	0.502046	3.5577		#DIV/0!	0.265361	0.289856	2.05404		1.09912	0.997797	7.15565		0.136348	-0.00318125	2.83908		#DIV/0!	#DIV/0!	#DIV/0!
	UK267	3.8851	209.145			#DIV/0!	#DIV/0!	#DIV/0!	#DIV/0!		#DIV/0!	#DIV/0!	#DIV/0!	#DIV/0!		#DIV/0!	#DIV/0!	#DIV/0!	#DIV/0!		#DIV/0!	#DIV/0!	#DIV/0!		#DIV/0!	#DIV/0!	#DIV/0!		#DIV/0!	#DIV/0!	#DIV/0!
	UK268	3.8884	538.22			#DIV/0!	1.48	#DIV/0!	82.0367		#DIV/0!	#DIV/0!	#DIV/0!	27.4308		#DIV/0!	#DIV/0!	#DIV/0!	15.8372		#DIV/0!	#DIV/0!	#DIV/0!		#DIV/0!	#DIV/0!	#DIV/0!		#DIV/0!	#DIV/0!	#DIV/0!
	UK271	3.9059	171.15	C9H18N2O		368.527	319.393	322.03	187.27		12.0825	35.5387	36.2993	11.3795		6.97582	20.5183	20.9574	6.56996		0.866676	0.873831	0.508159		-0.206435	-0.194574	-0.976649		0.127649	0.146591	4.72552e-05
	UK272	3.9186	289.166			13.2467	14.055	32.2333	82.2167		8.05771	16.2422	2.11909	20.5853		4.65212	9.37746	1.22346	11.8849		1.06102	2.43332	6.20659		0.0854541	1.28292	2.6338		0.956362	0.0472718	0.0178117
	UK273	3.9209	215.109			22.96	15.73	13.91	36.2467		14.4815	#DIV/0!	#DIV/0!	4.30732		8.36092	#DIV/0!	#DIV/0!	2.48683		0.685105	0.605836	1.57869		-0.545604	-0.723	0.658726		#DIV/0!	#DIV/0!	0.409511
	UK274	3.9211	337.13			9.895	#DIV/0!	#DIV/0!	22.07		2.63751	#DIV/0!	#DIV/0!	6.96054		1.52277	#DIV/0!	#DIV/0!	4.01867		#DIV/0!	#DIV/0!	2.23042		#DIV/0!	#DIV/0!	1.15732		#DIV/0!	#DIV/0!	0.0795676
	UK275	3.9213	233.119			6.48667	4.625	4.68	17.3867		4.33406	0.304056	#DIV/0!	4.14701		2.50227	0.175547	#DIV/0!	2.39428		0.713001	0.72148	2.68037		-0.488024	-0.470969	1.42243		0.534782	#DIV/0!	0.0346947
	UK276	3.9216	335.162			6.96	#DIV/0!	6.37	12.325		#DIV/0!	#DIV/0!	#DIV/0!	2.84964		#DIV/0!	#DIV/0!	#DIV/0!	1.64524		#DIV/0!	0.91523	1.77083		#DIV/0!	-0.127794	0.824428		#DIV/0!	#DIV/0!	#DIV/0!
	UK277	3.9231	229.143			143.143	111.93	117.227	139.707		35.7444	20.03	58.5585	27.7251		20.6371	11.5643	33.8087	16.0071		0.781944	0.818946	0.975991		-0.354864	-0.28816	-0.0350596		0.274896	0.555563	0.902038
	UK278	3.9235	207.16			37.32	31.84	32.55	47.2167		25.0578	2.79823	15.6352	12.1525		14.4671	1.61556	9.02698	7.01626		0.853162	0.872186	1.26518		-0.229109	-0.197291	0.339347		0.741987	0.796075	0.58326
	UK280	3.951	463.128			5.93333	16.1367	11.41	17.29		0.871455	7.71719	1.6039	8.67789		0.503135	4.45552	0.926013	5.01018		2.71966	1.92303	2.91404		1.44343	0.943384	1.54302		0.147507	0.0128979	0.150273
	UK281	3.953	191.144			75.82	44.42	50.1467	141.557		19.2305	8.17415	3.48816	13.6027		11.1027	4.71935	2.01389	7.85354		0.585861	0.661391	1.86701		-0.771369	-0.596425	0.900729		0.0925126	0.142853	0.0109494
	UK282	3.9577	421.187			32.815	9.025	20.18	49.74		9.00147	6.27204	2.67849	2.68944		5.197	3.62116	1.54643	1.55275		0.275027	0.614963	1.51577		-1.86236	-0.701429	0.600051		0.105556	0.283351	0.21294
	UK283	3.9582	248.082			14.37	5.56667	13.5567	23.0033		1.92333	4.04437	2.40729	11.7346		1.11044	2.33502	1.38985	6.77499		0.387381	0.943401	1.60079		-1.36817	-0.0840576	0.678783		0.0491602	0.706715	0.329996
	UK284	3.9584	510.119			12.14	3.38	9.74667	17.8567		2.44659	3.40071	1.31797	2.36923		1.41254	1.9634	0.760928	1.36787		0.278418	0.802856	1.4709		-1.84467	-0.316788	0.556694		0.0473313	0.376402	0.110494
	UK285	3.9587	209.155			39.99	#DIV/0!	32.49	102.743		#DIV/0!	#DIV/0!	#DIV/0!	4.81205		#DIV/0!	#DIV/0!	#DIV/0!	2.77824		#DIV/0!	0.812453	2.56923		#DIV/0!	-0.299644	1.36133		#DIV/0!	#DIV/0!	#DIV/0!
	UK286	3.9587	479.19			39.6033	17.0033	28.87	84.0467		11.6178	8.96661	2.08612	4.29414		6.70755	5.17688	1.20442	2.47922		0.429341	0.728979	2.12221		-1.2198	-0.456051	1.08557		0.059736	0.248523	0.013513
	UK287	3.9597	495.161			11.0033	4.72	5.66667	21.14		2.0156	3.01045	3.61835	6.77416		1.16371	1.73808	2.08905	3.91106		0.428961	0.514995	1.92124		-1.22108	-0.957368	0.942035		0.0473278	0.108058	0.112251
	UK288	3.9598	476.18			5.29	1.29	2.62333	8.02		1.65421	#DIV/0!	1.42973	1.50692		0.955057	#DIV/0!	0.825456	0.870019		0.243856	0.495904	1.51607		-2.0359	-1.01187	0.600335		#DIV/0!	0.103655	0.102727
	UK289	3.9679	530.298			25.2333	22.5433	25.0567	22.61		1.245	13.4279	2.08387	1.09138		0.718803	7.75263	1.20313	0.630106		0.893395	0.992999	0.896037		-0.16263	-0.0101363	-0.15837		0.762183	0.907052	0.0526451
	UK291	3.9871	552.235			#DIV/0!	#DIV/0!	#DIV/0!	43.6		#DIV/0!	#DIV/0!	#DIV/0!	6.93193		#DIV/0!	#DIV/0!	#DIV/0!	4.00215		#DIV/0!	#DIV/0!	#DIV/0!		#DIV/0!	#DIV/0!	#DIV/0!		#DIV/0!	#DIV/0!	#DIV/0!
	UK292	3.9939	513.287			15.015	13.1367	13.355	10.935		1.43543	7.48925	9.51059	9.60958		0.828744	4.32392	5.49094	5.54809		0.874903	0.889444	0.728272		-0.192805	-0.169024	-0.457451		0.709955	0.846237	0.655392
	UK294	4.0038	386.198			15.65	#DIV/0!	#DIV/0!	#DIV/0!		5.95124	#DIV/0!	#DIV/0!	#DIV/0!		3.43595	#DIV/0!	#DIV/0!	#DIV/0!		#DIV/0!	#DIV/0!	#DIV/0!		#DIV/0!	#DIV/0!	#DIV/0!		#DIV/0!	#DIV/0!	#DIV/0!
	UK295	4.0076	309.229			20.1067	21.17	29.53	13.965		12.7519	11.6629	24.9609	12.9047		7.36234	6.73359	14.4112	7.45053		1.05288	1.46867	0.694546		0.0743473	0.554507	-0.525858		0.920295	0.690024	0.647496
	UK296	4.0132	331.209			85.3233	93.2	87.5233	78.85		5.18422	17.0133	9.7936	12.4493		2.99311	9.82265	5.65434	7.1876		1.09232	1.02578	0.924132		0.12739	0.0367274	-0.11383		0.512161	0.753359	0.473439
	UK298	4.0528	373.141			4.62	6.4	7.82333	#DIV/0!		0.692965	3.88547	3.85632	#DIV/0!		0.400083	2.24328	2.22645	#DIV/0!		1.38528	1.69336	#DIV/0!		0.470179	0.759891	#DIV/0!		0.513287	0.285128	#DIV/0!
	UK299	4.0825	466.674			3.16667	3.58667	3.49	27.245		1.66362	3.43803	1.61753	1.08187		0.960492	1.98495	0.933881	0.62462		1.13263	1.10211	8.60368		0.179679	0.140262	3.10495		0.861542	0.821156	0.000314879
	UK300	4.087	293.223			2.67	#DIV/0!	#DIV/0!	108.677		#DIV/0!	#DIV/0!	#DIV/0!	18.986		#DIV/0!	#DIV/0!	#DIV/0!	10.9616		#DIV/0!	#DIV/0!	40.7029		#DIV/0!	#DIV/0!	5.34706		#DIV/0!	#DIV/0!	#DIV/0!
	UK301	4.0888	255.221			20.55	17.12	14.09	12.3467		18.809	21.991	10.9743	8.13371		10.8594	12.6965	6.33601	4.696		0.83309	0.685645	0.600811		-0.263456	-0.544467	-0.735017		0.88262	0.724032	0.647844
	UK302	4.089	344.15	C20H17N5O		2.69	2.8	#DIV/0!	27.17		#DIV/0!	#DIV/0!	#DIV/0!	4.37165		#DIV/0!	#DIV/0!	#DIV/0!	2.52397		1.04089	#DIV/0!	10.1004		0.0578207	#DIV/0!	3.33634		#DIV/0!	#DIV/0!	#DIV/0!
	UK304	4.1129	483.222	C25H30N4O6		#DIV/0!	#DIV/0!	#DIV/0!	90.21		#DIV/0!	#DIV/0!	#DIV/0!	16.0928		#DIV/0!	#DIV/0!	#DIV/0!	9.29118		#DIV/0!	#DIV/0!	#DIV/0!		#DIV/0!	#DIV/0!	#DIV/0!		#DIV/0!	#DIV/0!	#DIV/0!
	UK305	4.1137	481.206			#DIV/0!	#DIV/0!	#DIV/0!	26.64		#DIV/0!	#DIV/0!	#DIV/0!	#DIV/0!		#DIV/0!	#DIV/0!	#DIV/0!	#DIV/0!		#DIV/0!	#DIV/0!	#DIV/0!		#DIV/0!	#DIV/0!	#DIV/0!		#DIV/0!	#DIV/0!	#DIV/0!
	UK306	4.1638	335.105			2.85	13.5	2.91	5.9		0.749533	#DIV/0!	1.10309	0.0989949		0.432743	#DIV/0!	0.636867	0.0571548		4.73684	1.02105	2.07018		2.24393	0.0300572	1.04975		#DIV/0!	0.955739	0.104619
	UK307	4.1747	215.107			20.9733	22.205	20.15	22.17		12.6041	0.700036	0.998048	#DIV/0!		7.277	0.404166	0.576223	#DIV/0!		1.05873	0.960744	1.05706		0.0823284	-0.0577763	0.0800526		0.881311	0.920385	#DIV/0!
	UK309	4.2326	367.258			27.3833	8.82333	27.4367	33.775		8.48005	4.35261	12.7295	4.12243		4.89596	2.51298	7.34935	2.38009		0.322215	1.00195	1.23341		-1.6339	0.00280714	0.302658		0.0436456	0.995511	0.345358
	UK310	4.2361	367.27			28.1833	46.22	23.8333	25.05		9.07475	#DIV/0!	16.0637	16.2493		5.23931	#DIV/0!	9.27438	9.38155		1.63998	0.845653	0.888823		0.713675	-0.241862	-0.170032		#DIV/0!	0.709117	0.83497
	UK311	4.2381	389.251			40.4567	53.9933	47.8667	35.095		15.5285	7.48107	4.95489	20.4283		8.96537	4.3192	2.86071	11.7943		1.3346	1.18316	0.867471		0.416404	0.242644	-0.205112		0.270396	0.50126	0.785455
	UK312	4.285	659.27			#DIV/0!	#DIV/0!	#DIV/0!	51.6133		#DIV/0!	#DIV/0!	#DIV/0!	9.26754		#DIV/0!	#DIV/0!	#DIV/0!	5.35061		#DIV/0!	#DIV/0!	#DIV/0!		#DIV/0!	#DIV/0!	#DIV/0!		#DIV/0!	#DIV/0!	#DIV/0!
	UK313	4.2882	615.402			5.32667	1.55667	9.605	1.71		1.27931	1.15084	9.99142	0.891459		0.73861	0.664438	5.76855	0.514684		0.29224	1.80319	0.321026		-1.77477	0.850553	-1.63924		0.0195829	0.65314	0.0198552
	UK315	4.3416	671.232			54.0233	3.32667	#DIV/0!	2.34		30.4072	1.50693	#DIV/0!	0.721249		17.5556	0.870026	#DIV/0!	0.416413		0.0615783	#DIV/0!	0.0433146		-4.02143	#DIV/0!	-4.529		0.101552	#DIV/0!	0.0984846
	UK316	4.3483	643.275			#DIV/0!	#DIV/0!	#DIV/0!	#DIV/0!		#DIV/0!	#DIV/0!	#DIV/0!	#DIV/0!		#DIV/0!	#DIV/0!	#DIV/0!	#DIV/0!		#DIV/0!	#DIV/0!	#DIV/0!		#DIV/0!	#DIV/0!	#DIV/0!		#DIV/0!	#DIV/0!	#DIV/0!
	UK317	4.3515	467.228			#DIV/0!	#DIV/0!	5.725	11.52		#DIV/0!	#DIV/0!	0.33234	#DIV/0!		#DIV/0!	#DIV/0!	0.191877	#DIV/0!		#DIV/0!	#DIV/0!	#DIV/0!		#DIV/0!	#DIV/0!	#DIV/0!		#DIV/0!	#DIV/0!	#DIV/0!
	UK319	4.353	507.22			#DIV/0!	1.68	5.14667	21.8767		#DIV/0!	0.579828	3.095	11.3619		#DIV/0!	0.334764	1.7869	6.55982		#DIV/0!	#DIV/0!	#DIV/0!		#DIV/0!	#DIV/0!	#DIV/0!		#DIV/0!	#DIV/0!	#DIV/0!
	UK320	4.3923	208.169			16.015	15.5567	20.23	19.5233		3.40118	5.13083	9.27724	10.8649		1.96367	2.96229	5.35622	6.27284		0.971381	1.26319	1.21907		-0.0418908	0.337073	0.285776		0.912111	0.636455	0.643844
	UK321	4.3963	226.181			121.537	129.583	153.807	172.95		51.0113	46.283	76.4144	85.4851		29.4514	26.7215	44.1179	49.3549		1.06621	1.26552	1.42303		0.0924885	0.339726	0.508963		0.84961	0.580322	0.432058
	UK323	4.3974	266.174			22.39	26.0967	30.7633	48.9433		15.0847	8.77435	24.0182	21.556		8.70916	5.06587	13.8669	12.4454		1.16555	1.37398	2.18595		0.221011	0.458357	1.12826		0.735856	0.640792	0.163715
	UK324	4.4002	244.192			28.12	25.925	28.49	34.49		17.0413	14.6866	16.8362	17.9237		9.83878	8.47932	9.72038	10.3483		0.921942	1.01316	1.22653		-0.117253	0.018859	0.294582		0.903134	0.982888	0.721675
	UK325	4.4015	554.248			#DIV/0!	2.075	3.55	26.6333		#DIV/0!	0.855599	2.96079	6.88558		#DIV/0!	0.49398	1.70942	3.97539		#DIV/0!	#DIV/0!	#DIV/0!		#DIV/0!	#DIV/0!	#DIV/0!		#DIV/0!	#DIV/0!	#DIV/0!
	UK326	4.4071	209.077			28.1533	9.31	17.5733	9.15		17.6742	1.03238	2.66819	#DIV/0!		10.2042	0.596043	1.54048	#DIV/0!		0.330689	0.624201	0.325006		-1.59645	-0.679918	-1.62146		0.205545	0.409029	#DIV/0!
	UK327	4.4095	401.179			67.0633	34.61	40.3967	13.4433		15.4147	14.588	5.71591	2.39826		8.89968	8.42236	3.30008	1.38463		0.516079	0.602366	0.200457		-0.954335	-0.731288	-2.31863		0.0572459	0.0815272	0.0241985
	UK328	4.4096	396.222			30.21	10.73	12.7533	6.51667		8.8127	3.40604	3.78377	1.27896		5.08802	1.96648	2.18456	0.738407		0.35518	0.422156	0.215712		-1.49338	-1.24415	-2.21282		0.047572	0.0586356	0.0406714
	UK329	4.4115	231.051			39.32	18.93	23.0933	9.37333		7.08521	#DIV/0!	7.69188	13.8173		4.09065	#DIV/0!	4.44091	7.97739		0.481434	0.587318	0.238386		-1.05459	-0.767787	-2.06863		#DIV/0!	0.113632	0.0509269
	UK333	4.4167	481.22	C24H28N6O5		3.54333	42.78	70.05	190.447		2.09163	14.8474	26.1694	3.62712		1.20761	8.57214	15.1089	2.09412		12.0734	19.7695	53.7479		3.59376	4.30521	5.74814		0.0421901	0.0471175	2.4253e-06
	UK334	4.4203	309.119			#DIV/0!	6.76	9.2	133.527		#DIV/0!	2.33345	4.66807	27.9882		#DIV/0!	1.34722	2.69511	16.159		#DIV/0!	#DIV/0!	#DIV/0!		#DIV/0!	#DIV/0!	#DIV/0!		#DIV/0!	#DIV/0!	#DIV/0!
	UK335	4.4278	399.289			#DIV/0!	1.2	14.2433	126.127		#DIV/0!	#DIV/0!	20.8846	27.0794		#DIV/0!	#DIV/0!	12.0577	15.6343		#DIV/0!	#DIV/0!	#DIV/0!		#DIV/0!	#DIV/0!	#DIV/0!		#DIV/0!	#DIV/0!	#DIV/0!
	UK336	4.4283	455.177			#DIV/0!	1.98	15.54	149.33		#DIV/0!	#DIV/0!	23.2044	31.8704		#DIV/0!	#DIV/0!	13.397	18.4004		#DIV/0!	#DIV/0!	#DIV/0!		#DIV/0!	#DIV/0!	#DIV/0!		#DIV/0!	#DIV/0!	#DIV/0!
	UK339	4.4347	447.292			46.4733	41.63	29.12	28.0333		5.80005	21.349	11.0343	13.3143		3.34866	12.3259	6.37066	7.68703		0.895783	0.626596	0.603213		-0.15878	-0.674393	-0.72926		0.73682	0.094158	0.123974
	UK340	4.4371	425.311			21.45	10.8167	9.41	26.8267		6.81651	5.52382	11.2128	11.2743		3.93551	3.18918	6.47372	6.50921		0.504274	0.438695	1.25066		-0.987722	-1.18871	0.32269		0.214708	0.232787	0.554345
	UK297	4.4371	425.311			#DIV/0!	1.21	#DIV/0!	56.7833		#DIV/0!	#DIV/0!	#DIV/0!	31.7095		#DIV/0!	#DIV/0!	#DIV/0!	18.3075		#DIV/0!	#DIV/0!	#DIV/0!		#DIV/0!	#DIV/0!	#DIV/0!		#DIV/0!	#DIV/0!	#DIV/0!
	UK341	4.4373	597.254			2.77	8.09	8.75	14.06		0.240416	#DIV/0!	1.49503	3.5461		0.138804	#DIV/0!	0.863153	2.04734		2.92058	3.15884	5.07581		1.54625	1.6594	2.34364		#DIV/0!	0.0172775	0.0306147
	UK342	4.438	227.127			4.275	9.885	7.96	#DIV/0!		0.275772	3.41533	#DIV/0!	#DIV/0!		0.159217	1.97184	#DIV/0!	#DIV/0!		2.31228	1.86199	#DIV/0!		1.20932	0.896844	#DIV/0!		0.25697	#DIV/0!	#DIV/0!
	UK343	4.4412	293.124	C12H20O8		52.025	122.84	137.08	502.58		12.2824	20.0541	19.0378	118.042		7.09127	11.5782	10.9915	68.1515		2.36117	2.63489	9.66036		1.2395	1.39774	3.27208		0.0164565	0.00927347	0.0207271
	UK344	4.4414	581.369			#DIV/0!	47.3133	54.09	201.663		#DIV/0!	5.74406	6.89139	50.1732		#DIV/0!	3.31633	3.97875	28.9675		#DIV/0!	#DIV/0!	#DIV/0!		#DIV/0!	#DIV/0!	#DIV/0!		#DIV/0!	#DIV/0!	#DIV/0!
	UK345	4.4424	435.31			1.78	42.585	46.37	168.793		#DIV/0!	3.79716	3.25269	39.7724		#DIV/0!	2.19229	1.87794	22.9626		23.9242	26.0506	94.8277		4.5804	4.70324	6.56724		#DIV/0!	#DIV/0!	#DIV/0!
	UK346	4.4426	563.36			#DIV/0!	42.0467	46.7667	182.397		#DIV/0!	7.90599	7.62798	39.852		#DIV/0!	4.56452	4.40402	23.0086		#DIV/0!	#DIV/0!	#DIV/0!		#DIV/0!	#DIV/0!	#DIV/0!		#DIV/0!	#DIV/0!	#DIV/0!
	UK347	4.4449	417.3			39.02	109.753	119.963	475.623		10.1826	18.2128	18.6936	116.065		5.87895	10.5152	10.7928	67.0102		2.81275	3.07441	12.1892		1.49198	1.62031	3.60753		0.00867239	0.00649048	0.0220594
	UK348	4.4464	271.243	C20H30		91.7133	235.753	263.44	1033.82		24.7003	40.7569	38.9368	260.762		14.2607	23.531	22.4801	150.551		2.57055	2.87243	11.2723		1.36207	1.52227	3.49471		0.0106893	0.00517906	0.0237558
	UK349	4.4465	581.356			4.16	23.87	45.815	52.02		2.09879	#DIV/0!	13.6967	37.8161		1.21173	#DIV/0!	7.90777	21.8331		5.73798	11.0132	12.5048		2.52054	3.46116	3.64441		#DIV/0!	0.140722	0.323873
	UK350	4.4472	597.362			11.81	47.27	53.0167	232.81		5.11457	11.45	6.62621	66.9789		2.9529	6.61068	3.82564	38.6703		4.00254	4.48913	19.713		2.00092	2.16644	4.30107		0.0196139	0.00136127	0.028676
	UK352	4.4477	451.306			5.96667	23.54	14.52	86.58		4.09279	#DIV/0!	5.91482	24.7702		2.36297	#DIV/0!	3.41492	14.3011		3.94525	2.43352	14.5106		1.98012	1.28304	3.85904		#DIV/0!	0.117139	0.0273633
	UK351	4.4477	523.176			5.37	5.71	16.3567	30.9967		0.721249	4.29921	3.32073	16.2432		0.416413	2.48215	1.91722	9.37803		1.06331	3.04593	5.77219		0.0885687	1.60688	2.52912		0.929326	0.0232765	0.111458
	UK353	4.4488	289.253			18.5533	43.7167	49.7567	190.957		3.00743	7.23669	9.59362	54.1752		1.73634	4.17811	5.53888	31.2781		2.35627	2.68182	10.2923		1.2365	1.42321	3.36349		0.0155029	0.0220427	0.0310417
	UK354	4.4489	505.158			5	17.635	10.9867	47.2433		4.05879	5.16895	5.71797	15.7177		2.34335	2.9843	3.30127	9.07461		3.527	2.19733	9.44867		1.81844	1.13575	3.24011		0.119592	0.268174	0.0341858
	UK355	4.4494	359.098			9.92	16.1033	22.4467	64.6167		2.01666	9.27072	3.91328	20.2995		1.16432	5.35245	2.25933	11.7199		1.62332	2.26277	6.51378		0.698947	1.17809	2.70349		0.36744	0.0161088	0.0417791
	UK356	4.4495	395.12			11.8133	37.9333	39.4067	114.633		7.5217	7.22597	8.49288	36.3635		4.34266	4.17192	4.90336	20.9945		3.21106	3.33578	9.70372		1.68305	1.73802	3.27854		0.0123205	0.013977	0.0346707
	UK357	4.4498	532.204			20.74	44.76	44.09	6.26667		12.8416	4.59096	1.88796	6.11279		7.41408	2.65059	1.09002	3.52922		2.15815	2.12584	0.302154		1.10979	1.08804	-1.72665		0.0699871	0.0847384	0.18057
	UK358	4.45	399.276			7.27	27.2967	31.1633	41.16		3.50017	4.84319	3.52568	43.7912		2.02082	2.79622	2.03555	25.2829		3.7547	4.28657	5.66162		1.9087	2.09982	2.50122		0.0058285	0.0011351	0.311818
	UK359	4.4501	541.164			8.66333	45.835	41.16	50.8633		5.7323	2.28395	10.8286	20.7978		3.30954	1.31864	6.25191	12.0076		5.29069	4.75106	5.8711		2.40346	2.24825	2.55363		0.00296193	0.0188383	0.0632657
	UK360	4.4503	377.11			5.435	17.5933	18.1267	53.6033		2.55266	5.57252	3.51998	17.0519		1.47378	3.21729	2.03226	9.84491		3.23704	3.33517	9.86262		1.69468	1.73776	3.30197		0.0485369	0.0207437	0.0357164
	UK361	4.451	541.178			17.7067	42.25	42.9033	108.48		3.29705	7.58206	9.50689	32.3595		1.90355	4.3775	5.48881	18.6828		2.38611	2.423	6.12651		1.25466	1.2768	2.61506		0.0178957	0.0331691	0.0386278
	UK362	4.4515	289.245			15.6467	43.1433	44.165	79.1		5.58005	7.07371	5.67807	96.7888		3.22164	4.08401	3.27823	55.881		2.75735	2.82265	5.05539		1.46328	1.49705	2.33782		0.00711118	0.0240453	0.523861
	UK363	4.4557	657.252			#DIV/0!	#DIV/0!	#DIV/0!	#DIV/0!		#DIV/0!	#DIV/0!	#DIV/0!	#DIV/0!		#DIV/0!	#DIV/0!	#DIV/0!	#DIV/0!		#DIV/0!	#DIV/0!	#DIV/0!		#DIV/0!	#DIV/0!	#DIV/0!		#DIV/0!	#DIV/0!	#DIV/0!
	UK364	4.4588	524.22			55.82	101.027	100.013	179.843		11.0223	11.7629	11.1142	31.8413		6.36372	6.7913	6.41679	18.3836		1.80987	1.79171	3.22184		0.855882	0.841338	1.68789		0.00838401	0.00810276	0.0136365
	UK365	4.4662	657.262			31.3633	10.99	13.8367	3.59		6.86607	10.3662	5.81553	#DIV/0!		3.96413	5.98492	3.3576	#DIV/0!		0.350409	0.441173	0.114465		-1.51289	-1.18058	-3.12702		0.164709	0.0291178	#DIV/0!
	UK366	4.4807	492.238			35.8033	31.0533	36.8233	8.60667		0.873747	6.40581	4.87003	4.83158		0.504458	3.6984	2.81172	2.78951		0.867331	1.02849	0.240387		-0.205346	0.0405263	-2.05657		0.327185	0.753359	0.00866757
	UK367	4.4865	264.233			9.015	7.45	12	9.99		4.41942	5.79243	0.254558	0.608112		2.55155	3.34426	0.146969	0.351094		0.8264	1.33111	1.10815		-0.275087	0.412635	0.148157		0.756613	0.514271	0.807701
	UK368	4.5011	206.155			3.42	#DIV/0!	2.63333	3.135		3.74767	#DIV/0!	0.123423	1.97283		2.16372	#DIV/0!	0.0712585	1.13901		#DIV/0!	0.769981	0.916667		#DIV/0!	-0.377106	-0.125531		#DIV/0!	0.816299	0.935218
	UK369	4.6037	173.133			#DIV/0!	#DIV/0!	#DIV/0!	4.26		#DIV/0!	#DIV/0!	#DIV/0!	#DIV/0!		#DIV/0!	#DIV/0!	#DIV/0!	#DIV/0!		#DIV/0!	#DIV/0!	#DIV/0!		#DIV/0!	#DIV/0!	#DIV/0!		#DIV/0!	#DIV/0!	#DIV/0!
	UK377	4.6281	228.197			80.4033	62.9967	110.35	23.87		54.7975	22.5518	8.86712	17.3807		31.6373	13.0203	5.11943	10.0347		0.783508	1.37246	0.296878		-0.35198	0.456759	-1.75206		0.650074	0.445104	0.210814
	UK378	4.6308	181.124			32.585	31.39	40.7267	38.7867		0.318198	0.890955	1.68465	4.71468		0.183712	0.514393	0.972631	2.72202		0.963327	1.24986	1.19032		-0.053903	0.321766	0.251353		0.285016	0.0109156	0.149478
	UK379	4.6388	158.153			71.0167	70.2467	71.6	66.5667		7.52738	12.9468	2.10815	9.44725		4.34593	7.47481	1.21714	5.45437		0.989157	1.00821	0.937339		-0.0157279	0.0118019	-0.0933577		0.934302	0.907546	0.559747
	UK380	4.6592	330.265			4.06	12.54	15.42	12.405		#DIV/0!	#DIV/0!	1.10309	1.71827		#DIV/0!	#DIV/0!	0.636867	0.992043		3.08867	3.79803	3.05542		1.62699	1.92525	1.61137		#DIV/0!	#DIV/0!	#DIV/0!
	UK381	4.6793	339.178			15	26.77	12.85	24.3667		15.0189	#DIV/0!	11.087	2.66063		8.67119	#DIV/0!	6.40107	1.53611		1.78467	0.856667	1.62444		0.835655	-0.223194	0.699946		#DIV/0!	0.880346	0.538339
	UK382	4.6821	299.187			15.0533	22.05	18.33	17.31		6.23058	10.9743	4.04114	3.1537		3.59723	6.33601	2.33315	1.82079		1.46479	1.21767	1.14991		0.550696	0.284124	0.201523		0.52639	0.4939	0.631349
	UK383	4.7068	255.16			6.75333	14.25	20.45	11.57		1.6692	8.7257	#DIV/0!	7.9328		0.963714	5.03778	#DIV/0!	4.58		2.11007	3.02813	1.71323		1.07729	1.59843	0.776717		0.434939	#DIV/0!	0.404002
	UK384	4.7983	240.233			41.0233	38.3833	33.3933	32.6967		13.431	13.5735	4.52859	6.40641		7.7544	7.83669	2.61458	3.69874		0.935646	0.814008	0.797026		-0.0959647	-0.296885	-0.327301		0.822519	0.433639	0.406969
	UK385	4.7987	343.296			172.467	168.63	147.67	142.707		58.7926	58.8276	22.416	22.6489		33.944	33.9641	12.9419	13.0764		0.977754	0.856223	0.827445		-0.0324563	-0.223941	-0.273265		0.940154	0.551273	0.481958
	UK386	4.8027	245.08			18.4433	17.87	27.58	24.8833		6.2736	16.8059	3.15273	1.79862		3.62206	9.70288	1.82023	1.03843		0.968914	1.49539	1.34918		-0.0455598	0.580523	0.43208		0.959902	0.111056	0.211704
	UK387	4.8227	209.155			6.56	37.34	6.37333	14.34		0.965971	#DIV/0!	1.08822	10.1739		0.557704	#DIV/0!	0.628287	5.87392		5.69207	0.971545	2.18598		2.50895	-0.0416477	1.12828		#DIV/0!	0.835192	0.316086
	UK388	4.8813	274.275			52.34	42.02	25.31	9.44		#DIV/0!	#DIV/0!	#DIV/0!	#DIV/0!		#DIV/0!	#DIV/0!	#DIV/0!	#DIV/0!		0.802828	0.483569	0.180359		-0.316838	-1.04821	-2.47106		#DIV/0!	#DIV/0!	#DIV/0!
	UK389	4.9099	327.009			24.43	45.78	36.6733	44.48		14.1015	7.19835	6.43175	6.90136		8.14148	4.15597	3.71337	3.9845		1.87393	1.50116	1.82071		0.906064	0.586078	0.864503		0.113765	0.27076	0.127032
	UK390	4.9101	329.006			28.96	38.23	37.57	28.5433		16.1645	6.22087	5.65685	6.62867		9.33256	3.59162	3.26599	3.82706		1.3201	1.29731	0.985612		0.400644	0.37552	-0.0209078		0.562351	0.586742	0.977169
	UK391	4.9164	275.149			29.9	19.35	16.795	50.78		27.2119	9.14996	6.04576	12.435		15.7108	5.28273	3.49052	7.17934		0.647157	0.561706	1.69833		-0.627812	-0.832114	0.764115		0.585004	0.496167	0.318839
	UK392	4.9317	272.26			8.73	23.8467	21.41	15.84		#DIV/0!	8.45654	4.24264	3.20454		#DIV/0!	4.88238	2.44949	1.85014		2.73158	2.45246	1.81443		1.44973	1.29423	0.859519		#DIV/0!	#DIV/0!	#DIV/0!
	UK393	4.9513	214.128			28.4067	27.62	31.7	49.36		18.8542	18.8759	13.6371	39.7114		10.8855	10.898	7.87339	22.9274		0.972307	1.11594	1.73762		-0.0405162	0.158253	0.797113		0.961717	0.819528	0.472299
	UK399	4.9614	305.172			27.73	41.67	30.6	33.3133		16.0372	5.24673	10.1942	16.9258		9.25907	3.0292	5.88561	9.77213		1.5027	1.1035	1.20135		0.587561	0.142084	0.264652		0.423148	0.848217	0.73982
	UK400	4.9664	423.201			14.18	17.5067	15.315	14.3533		8.17418	10.5727	17.4019	10.4088		4.71936	6.10416	10.047	6.00951		1.2346	1.08004	1.01222		0.304047	0.111088	0.0175283		0.689908	0.942686	0.983047

## Sheet: S3C 6dpi t-test_all_VENN
Supplementary Table S3C. Statistically significant metabolites and their p-values for PVA, PVX and PVA+PVX samples from t-test local leaves (6 dpi) compared to control (ctrl). p-values for each metabolite calculated with t-test
PVA v CTRL							PVX v CTRL							PVAPVX v CTRL
No	ID	t.stat	p.value	-LOG10(@p)	FDR		No	ID	t.stat	p.value	-LOG10(@p)	FDR		No	ID	t.stat	p.value	-LOG10(@p)	FDR
1	UK145	-191.97	4.4173e-09	8.3548	1.8199e-06		1	phloroglucinol frag	-113.72	3.586e-08	7.4454	1.5492e-05		1	UK312	-234.53	1.9831e-09	8.7027	9.3403e-07
2	UK113	-50.705	9.0537e-07	6.0432	0.00018651		2	UK236	-73.847	2.0151e-07	6.6957	3.7382e-05		2	UK95	-135.2	1.7949e-08	7.746	3.0859e-06
3	UK172	-40.017	2.33e-06	5.6326	0.0002191		3	UK229	-69.313	2.5959e-07	6.5857	3.7382e-05		3	UK100	-125.08	2.4501e-08	7.6108	3.0859e-06
4	4-Aminobutyrate (GABA)	-37.014	3.1812e-06	5.4974	0.0002191		4	UK172	-49.095	1.03e-06	5.9872	0.00011124		4	Caffeoylspermidine	-122.99	2.6207e-08	7.5816	3.0859e-06
5	Grossamide2	-36.989	3.1897e-06	5.4963	0.0002191		5	UK312	-41.371	2.0401e-06	5.6903	0.00017627		5	UK97	-108.7	4.296e-08	7.3669	4.0468e-06
6	UK279	-36.986	3.1908e-06	5.4961	0.0002191		6	UK82	-32.688	5.2226e-06	5.2821	0.00037603		6	UK172	-100.85	5.7971e-08	7.2368	4.5507e-06
7	UK246	-33.858	4.5391e-06	5.343	0.00026716		7	UK268	-29.888	7.4634e-06	5.1271	0.0004606		7	N'-N''-Diferuloylspermidine	-80.502	1.4272e-07	6.8455	8.3391e-06
8	UK74	31.375	6.1497e-06	5.2111	0.00031671		8	UK297	-27.12	1.0991e-05	4.959	0.00053506		8	UK290	-79.451	1.5042e-07	6.8227	8.3391e-06
9	UK115	29.136	8.2612e-06	5.083	0.00037818		9	UK30	-26.96	1.1254e-05	4.9487	0.00053506		9	UK94	-78.313	1.5935e-07	6.7977	8.3391e-06
10	Trp frag	-26.061	1.288e-05	4.8901	0.00053065		10	UK92	-26.258	1.25e-05	4.9031	0.00053506		10	phloroglucinol frag	-67.194	2.9389e-07	6.5318	1.3842e-05
11	Trp	-22.309	2.3902e-05	4.6216	0.00089524		11	UK344	25.39	1.4289e-05	4.845	0.00053506		11	UK81	-62.308	3.9741e-07	6.4008	1.6513e-05
12	UK316	-19.816	3.826e-05	4.4173	0.0013136		12	UK345	25.14	1.4863e-05	4.8279	0.00053506		12	UK114	-61.426	4.207e-07	6.376	1.6513e-05
13	UK380	16.799	7.3586e-05	4.1332	0.0023321		13	UK142	-24.262	1.7122e-05	4.7664	0.00056897		13	UK145	-57.079	5.6412e-07	6.2486	1.8881e-05
14	UK142	-16.107	8.6901e-05	4.061	0.0025574		14	UK260	-22.199	2.4375e-05	4.613	0.00075216		14	UK256	-56.284	5.9664e-07	6.2243	1.8881e-05
15	Tyrosine	-15.299	0.00010647	3.9728	0.0029243		15	Frag of 291_C15H22O_1	-21.139	2.9605e-05	4.5286	0.00085263		15	UK92	-56.174	6.0132e-07	6.2209	1.8881e-05
16	Guanosine	-14.855	0.00011958	3.9223	0.003045		16	UK335	20.194	3.5497e-05	4.4498	0.00092712		16	UK300	-53.35	7.3891e-07	6.1314	2.1752e-05
17	UK268	-14.617	0.00012744	3.8947	0.003045		17	UK80	-20.055	3.6484e-05	4.4379	0.00092712		17	UK255	-51.453	8.5389e-07	6.0686	2.3658e-05
18	UK335	14.361	0.00013661	3.8645	0.003045		18	UK94	-18.563	4.9571e-05	4.3048	0.0011897		18	UK141	-50.361	9.3036e-07	6.0314	2.4344e-05
19	UK318	14.17	0.00014401	3.8416	0.003045		19	UK255	-18.256	5.2959e-05	4.2761	0.0012041		19	UK119	-48.17	1.1113e-06	5.9542	2.6536e-05
20	UK27	-13.838	0.00015809	3.8011	0.003045		20	4-Aminobutyrate (GABA)	-17.82	5.8267e-05	4.2346	0.0012586		20	UK217	-48.002	1.1268e-06	5.9482	2.6536e-05
21	Hexanoylnornicotine	-13.763	0.00016151	3.7918	0.003045		21	UK256	-16.753	7.4395e-05	4.1285	0.0015304		21	UK297	-46.382	1.2924e-06	5.8886	2.7845e-05
22	UK195	-13.628	0.0001679	3.775	0.003045		22	N'-N''-Diferuloylspermidine	-16.389	8.1149e-05	4.0907	0.0015935		22	UK229	-46.309	1.3006e-06	5.8858	2.7845e-05
23	UK312	-13.585	0.00016999	3.7696	0.003045		23	Hexanoylnornicotine	-15.347	0.00010517	3.9781	0.0019753		23	UK234	-45.18	1.4353e-06	5.8431	2.9393e-05
24	UK217	-12.433	0.00024065	3.6186	0.0040363		24	UK279	-15.102	0.00011205	3.9506	0.0020169		24	Frag of 291_C15H22O_3	-41.608	1.9942e-06	5.7002	3.9136e-05
25	UK112	-12.377	0.00024492	3.611	0.0040363		25	UK114	-14.374	0.00013611	3.8661	0.002352		25	UK199	-39.166	2.5387e-06	5.5954	4.783e-05
26	UK29	-12.065	0.00027068	3.5675	0.0042893		26	UK217	-13.071	0.00019774	3.7039	0.0032856		26	Frag of 291_C15H22O_1	-37.891	2.8974e-06	5.538	5.2487e-05
27	2-(2-Pyridinyl)-1H-imidazol2	10.793	0.00041794	3.3789	0.0063775		27	dimethylbenzoic acid	-12.715	0.00022041	3.6568	0.0035266		27	UK260	-36.799	3.2559e-06	5.4873	5.6798e-05
28	UK336	10.58	0.00045159	3.3453	0.0066448		28	Frag of 291_C15H22O_3	-12.318	0.00024956	3.6028	0.0038504		28	Adenine (adenosine frag)	-35.843	3.6163e-06	5.4417	5.8975e-05
29	Leucine	-9.437	0.00070303	3.153	0.0099879		29	UK90	-12.141	0.0002641	3.5782	0.0039342		29	UK372	-35.807	3.6312e-06	5.44	5.8975e-05
30	UK162	-9.2194	0.00076916	3.114	0.010563		30	Pipecolic acid	-11.298	0.00034976	3.4562	0.0050365		30	UK375	-33.961	4.4848e-06	5.3483	6.0718e-05
31	Glutamine	-9.1204	0.00080181	3.0959	0.010656		31	5-O-Caffeoylquinic acid frag	-10.815	0.00041467	3.3823	0.005565		31	UK270	-33.85	4.5437e-06	5.3426	6.0718e-05
32	Grossamide1	-8.8449	0.00090208	3.0448	0.011614		32	UK371	-10.804	0.00041626	3.3806	0.005565		32	UK371	-33.826	4.5565e-06	5.3414	6.0718e-05
33	UK28	-8.6693	0.00097419	3.0114	0.012163		33	UK242	10.746	0.00042511	3.3715	0.005565		33	UK80	-33.78	4.5812e-06	5.339	6.0718e-05
34	Valylvaline frag (-NH3)	-8.4494	0.0010748	2.9687	0.012948		34	UK336	10.58	0.00045159	3.3453	0.0055839		34	UK142	-33.525	4.722e-06	5.3259	6.0718e-05
35	Valylvaline	-8.3932	0.0011026	2.9576	0.012948		35	N-Butanoylnornicotine	-10.575	0.0004524	3.3445	0.0055839		35	UK236	-33.511	4.7299e-06	5.3252	6.0718e-05
36	Adenine (adenosine frag)	-8.3368	0.0011313	2.9464	0.012948		36	5-O-Caffeoylquinic acid	-10.418	0.00047945	3.3193	0.0057534		36	UK170	-33.468	4.7542e-06	5.3229	6.0718e-05
37	UK198	-8.2666	0.0011685	2.9324	0.013011		37	3-Methoxytyramine	-10.142	0.00053221	3.2739	0.0062139		37	UK96	-33.44	4.7698e-06	5.3215	6.0718e-05
38	Pyroglutamate	-7.5553	0.0016446	2.7839	0.017156		38	UK100	-10.028	0.00055586	3.255	0.0063193		38	UK147	-32.266	5.5004e-06	5.2596	6.8176e-05
39	UK114	-7.5536	0.0016459	2.7836	0.017156		39	UK261	-9.9522	0.00057252	3.2422	0.0063418		39	UK143	31.396	6.1338e-06	5.2123	7.1202e-05
40	UK174	7.5299	0.0016657	2.7784	0.017156		40	UK269	-9.8744	0.00059017	3.229	0.0063738		40	Arginine	-31.317	6.1957e-06	5.2079	7.1202e-05
41	Feruloyltyramine-Glu1	-7.1662	0.0020073	2.6974	0.020171		41	UK338	-9.2294	0.00076598	3.1158	0.0080708		41	UK374	-31.305	6.2048e-06	5.2073	7.1202e-05
42	UK199	-7.0497	0.0021348	2.6707	0.020679		42	UK138	-8.7293	0.00094876	3.0228	0.0096196		42	UK82	-31.125	6.3492e-06	5.1973	7.1202e-05
43	UK26	-7.0291	0.0021583	2.6659	0.020679		43	UK112	-8.7085	0.0009575	3.0189	0.0096196		43	UK261	-30.473	6.9085e-06	5.1606	7.5105e-05
44	UK30	-6.929	0.0022775	2.6426	0.020913		44	UK106	-8.5222	0.0010401	2.9829	0.01002		44	UK317	-30.355	7.0162e-06	5.1539	7.5105e-05
45	UK302	-6.9235	0.0022842	2.6413	0.020913		45	UK32	-8.5146	0.0010437	2.9814	0.01002		45	UK370	-30.167	7.1921e-06	5.1431	7.5277e-05
46	UK191	-6.5551	0.0028009	2.5527	0.024716		46	UK291	-8.2519	0.0011765	2.9294	0.011049		46	UK322	-29.251	8.1319e-06	5.0898	8.3264e-05
47	UK266	-6.5433	0.0028196	2.5498	0.024716		47	Grossamide1	-8.1316	0.0012442	2.9051	0.011357		47	UK336	29.064	8.3424e-06	5.0787	8.3601e-05
48	UK237	-6.2809	0.0032811	2.484	0.028163		48	UK98	-8.1015	0.0012619	2.899	0.011357		48	4-Aminobutyrate (GABA)	-28.808	8.6421e-06	5.0634	8.4801e-05
49	UK134	-6.1148	0.0036215	2.4411	0.03045		49	UK316	-8.0244	0.0013086	2.8832	0.011423		49	UK268	-27.715	1.0082e-05	4.9964	9.6914e-05
50	UK240	-5.9001	0.0041287	2.3842	0.03402		50	UK319	-7.9963	0.0013262	2.8774	0.011423		50	Grossamide1	-27.156	1.0934e-05	4.9612	0.000103
51	Feruloyltyramine	-5.6492	0.0048364	2.3155	0.038691		51	UK123	-7.931	0.0013682	2.8638	0.011423		51	UK376	-26.174	1.266e-05	4.8976	0.00011608
52	UK125	-5.6341	0.0048834	2.3113	0.038691		52	3-O-Caffeoylquinic acid frag	-7.9207	0.001375	2.8617	0.011423		52	Coumaryltyramine	-25.997	1.3007e-05	4.8858	0.00011608
53	UK117	-5.499	0.0053315	2.2732	0.041301		53	UK58	7.8167	0.0014458	2.8399	0.011785		53	UK335	25.97	1.3062e-05	4.884	0.00011608
54	dimethylbenzoic acid	-5.4759	0.0054133	2.2665	0.041301		54	Grossamide2	-7.4818	0.0017065	2.7679	0.013652		54	UK246	-24.105	1.7569e-05	4.7552	0.00015324
							55	UK245	-7.33	0.0018437	2.7343	0.014482		55	Grossamide2	-23.048	2.1e-05	4.6778	0.00017984
							56	UK162	-7.2102	0.0019616	2.7074	0.015133		56	Hexanoylnornicotine	-22.583	2.2771e-05	4.6426	0.00018937
							57	UK33	-7.1268	0.0020493	2.6884	0.015531		57	UK316	-22.547	2.2917e-05	4.6398	0.00018937
							58	UK27	-6.9166	0.0022927	2.6397	0.017077		58	UK279	-22.202	2.4361e-05	4.6133	0.00019783
							59	UK191	-6.768	0.0024866	2.6044	0.017658		59	UK98	-22.05	2.5037e-05	4.6014	0.00019987
							60	UK202	-6.7658	0.0024896	2.6039	0.017658		60	UK380	21.94	2.5541e-05	4.5928	0.0002005
							61	UK248	6.7631	0.0024933	2.6032	0.017658		61	Feruloyltyramine dimer	-21.619	2.708e-05	4.5673	0.0002091
							62	Arginine	-6.711	0.0025663	2.5907	0.01782		62	UK192	-20.906	3.0936e-05	4.5095	0.00023501
							63	UK160	-6.6884	0.0025987	2.5852	0.01782		63	UK198	-19.641	3.9632e-05	4.402	0.0002963
							64	UK40	-6.6182	0.0027029	2.5682	0.018244		64	UK245	-18.81	4.7041e-05	4.3275	0.00034619
							65	UK15	6.518	0.0028605	2.5436	0.019011		65	UK180	-18.501	5.0226e-05	4.2991	0.00036395
							66	UK31	-6.3892	0.0030802	2.5114	0.019809		66	UK302	-18.239	5.3149e-05	4.2745	0.0003775
							67	UK237	-6.3827	0.0030917	2.5098	0.019809		67	UK30	-18.192	5.37e-05	4.27	0.0003775
							68	UK317	-6.3681	0.0031182	2.5061	0.019809		68	Trp frag	-17.914	5.7071e-05	4.2436	0.0003953
							69	UK240	-6.0949	0.0036652	2.4359	0.022947		69	Pipecolic acid	-17.225	6.666e-05	4.1761	0.00045503
							70	UK107	-6.0011	0.00388	2.4112	0.023945		70	UK303	-17.147	6.7868e-05	4.1683	0.00045665
							71	Guanosine	-5.9355	0.0040393	2.3937	0.024577		71	Grossamide-like	-16.723	7.4916e-05	4.1254	0.00049438
							72	UK201	-5.8996	0.0041298	2.3841	0.024779		72	UK106	-16.686	7.5574e-05	4.1216	0.00049438
							73	UK170	-5.8661	0.0042166	2.375	0.024953		73	UK165	-16.521	7.8605e-05	4.1046	0.000502
							74	UK293	-5.7888	0.0044256	2.354	0.025836		74	UK133	-16.507	7.8871e-05	4.1031	0.000502
							75	4-O-Caffeoylquinic acid frag	-5.5859	0.0050379	2.2977	0.029019		75	Trp	-16.413	8.0671e-05	4.0933	0.00050661
							76	UK47	-5.4843	0.0053835	2.2689	0.030601		76	UK37	-15.433	0.00010287	3.9877	0.00063752
							77	UK19	-5.2755	0.0061892	2.2084	0.034342		77	UK113	-14.121	0.000146	3.8356	0.00089309
							78	UK20	-5.2727	0.0062007	2.2076	0.034342		78	N-Butanoylnornicotine	-14.067	0.00014819	3.8292	0.00089486
							79	UK134	-5.2503	0.0062958	2.2009	0.034428		79	UK291	-13.444	0.00017708	3.7518	0.0010518
							80	UK23	5.0179	0.0073964	2.131	0.039941		80	H-Pro-Gly-Ser-Thr-Ala-Pro-Ala-OH	-13.414	0.00017865	3.748	0.0010518
							81	UK11	4.9788	0.0076038	2.119	0.040068		81	Phenylacetaldehyde	-13.239	0.00018809	3.7256	0.0010937
							82	UK182	4.9785	0.0076054	2.1189	0.040068		82	UK21	-13.039	0.00019968	3.6997	0.0011469
							83	Tyrosine	-4.8793	0.0081645	2.0881	0.042495		83	UK112	-12.622	0.00022685	3.6443	0.0012873
							84	Grossamide-like	-4.8366	0.0084208	2.0746	0.043089		84	Tyramine	-12.552	0.00023185	3.6348	0.0013
							85	p-Caffeoylquinic acid frag	-4.8272	0.0084782	2.0717	0.043089		85	Coumarylputrescine	-12.105	0.00026714	3.5733	0.0014803
							86	UK55	4.723	0.0091512	2.0385	0.045969		86	UK338	-12.03	0.00027372	3.5627	0.0014991
							87	UK35	-4.6887	0.0093868	2.0275	0.04661		87	UK373	-11.89	0.00028658	3.5428	0.0015515
							88	UK252	-4.636	0.0097634	2.0104	0.04793		88	Tyrosine	-11.446	0.00033248	3.4782	0.0017795
							89	Valylvaline frag (-NH3)	-4.5805	0.010179	1.9923	0.048914		89	UK179	-10.516	0.00046241	3.335	0.0024471
							90	UK113	-4.5791	0.01019	1.9918	0.048914		90	UK167	-9.7259	0.00062578	3.2036	0.0032749
														91	UK202	-9.6383	0.00064805	3.1884	0.0033542
														92	UK129	-9.5402	0.00067416	3.1712	0.0034514
														93	N-Octanoylnornicotine	-9.4192	0.00070818	3.1499	0.0035866
														94	UK177	-9.2968	0.0007448	3.128	0.0037319
														95	UK90	-9.2652	0.00075463	3.1223	0.0037414
														96	4-O-Caffeoylquinic acid frag	-9.1776	0.00078274	3.1064	0.003815
														97	UK240	-9.1586	0.00078901	3.1029	0.003815
														98	dimethylbenzoic acid	-9.1442	0.00079379	3.1003	0.003815
														99	UK166	-9.0954	0.00081031	3.0914	0.0038551
														100	Guanosine	-9.0416	0.000829	3.0814	0.0039046
														101	3-Methoxytyramine	-9.0101	0.00084019	3.0756	0.0039181
														102	UK293	-8.8326	0.00090691	3.0424	0.0041878
														103	UK138	-8.7483	0.00094088	3.0265	0.0043025
														104	UK366	8.6877	0.00096631	3.0149	0.0043763
														105	UK369	-8.6587	0.00097878	3.0093	0.0043905
														106	UK69	8.5955	0.0010066	2.9971	0.0044405
														107	UK116	-8.5897	0.0010092	2.996	0.0044405
														108	UK191	-8.5698	0.0010182	2.9922	0.0044405
														109	UK123	-8.5343	0.0010345	2.9853	0.0044703
														110	UK164	-8.5101	0.0010458	2.9805	0.004478
														111	UK31	-8.2898	0.001156	2.937	0.0049053
														112	UK269	-8.1665	0.001224	2.9122	0.0051086
														113	UK319	-8.1637	0.0012256	2.9116	0.0051086
														114	Coumaric acid	-8.0512	0.0012922	2.8887	0.0053387
														115	UK237	-8.0022	0.0013225	2.8786	0.0054167
														116	UK32	-7.8912	0.0013946	2.8555	0.0056405
														117	UK77	7.8815	0.0014011	2.8535	0.0056405
														118	UK146	-7.8123	0.0014489	2.839	0.0057833
														119	Feruloylputrescine	-7.7509	0.0014929	2.826	0.0059088
														120	Coumarylquinic acid	-7.6993	0.0015311	2.815	0.0060097
														121	UK67	7.52	0.0016739	2.7763	0.0065158
														122	UK24	-7.4967	0.0016937	2.7712	0.0065388
														123	UK117	-7.2648	0.0019068	2.7197	0.0073017
														124	UK22	-7.1758	0.0019973	2.6996	0.0075865
														125	UK89	-7.0461	0.0021389	2.6698	0.0080592
														126	5-O-Caffeoylquinic acid frag	-6.9323	0.0022734	2.6433	0.0084981
														127	3-O-Caffeoylquinic acid frag	-6.7391	0.0025266	2.5975	0.0093702
														128	Caffeoylputrescine	-6.6968	0.0025866	2.5873	0.0094931
														129	Caffeoylputrescine frag (-NH3)	-6.6875	0.0026	2.585	0.0094931
														130	UK46	-6.6678	0.0026287	2.5803	0.009524
														131	UK184	-6.6537	0.0026496	2.5768	0.0095265
														132	UK201	-6.3661	0.0031218	2.5056	0.011139
														133	UK27	-6.2278	0.0033855	2.4704	0.011989
														134	UK68	6.2015	0.0034388	2.4636	0.012087
														135	Phenylalanine frag2	-6.1557	0.0035338	2.4518	0.012321
														136	Phenylalanine	-6.1245	0.0036006	2.4436	0.012321
														137	UK134	-6.1209	0.0036083	2.4427	0.012321
														138	Phenylalanine frag	-6.1201	0.0036101	2.4425	0.012321
														139	Valine	-6.0974	0.0036597	2.4366	0.012401
														140	UK307	6.0265	0.0038204	2.4179	0.012853
														141	UK65	-6.0023	0.003877	2.4115	0.012951
														142	5-O-Caffeoylquinic acid	-5.9801	0.0039302	2.4056	0.013036
														143	Feruloyltyramine-Glu1	-5.9507	0.0040017	2.3978	0.01318
														144	UK39	5.8568	0.0042411	2.3725	0.013872
														145	UK176	-5.8325	0.0043062	2.3659	0.013988
														146	UK26	-5.7269	0.0046024	2.337	0.014762
														147	UK66	-5.7252	0.0046074	2.3365	0.014762
														148	UK125	-5.5153	0.0052751	2.2778	0.016783
														149	UK115	-5.5054	0.0053092	2.275	0.016783
														150	UK25	-5.4219	0.0056098	2.2511	0.017615
														151	Frag of 291_C15H22O_2	-5.4045	0.0056753	2.246	0.017703
														152	Valylvaline	-5.3825	0.0057591	2.2396	0.017736
														153	UK160	-5.3752	0.0057872	2.2375	0.017736
														154	UK109	-5.3682	0.0058143	2.2355	0.017736
														155	UK59	5.3563	0.005861	2.232	0.017736
														156	UK75	5.3529	0.0058744	2.231	0.017736
														157	UK84	5.3163	0.0060205	2.2204	0.018062
														158	UK56	5.2919	0.0061206	2.2132	0.018246
														159	UK20	-5.2545	0.0062781	2.2022	0.018597
														160	Valylvaline frag (-NH3)	-5.2299	0.0063842	2.1949	0.018794
														161	UK263	-5.2199	0.0064281	2.1919	0.018805
														162	UK204	-5.1443	0.0067712	2.1693	0.019606
														163	UK55	5.1413	0.0067851	2.1684	0.019606
														164	Pyroglutamate	-4.9481	0.0077715	2.1095	0.022319
														165	UK14	-4.8754	0.008188	2.0868	0.023373
														166	UK23	4.8301	0.0084607	2.0726	0.024006
														167	UK205	-4.8043	0.0086213	2.0644	0.024315
														168	UK63	4.7497	0.0089732	2.0471	0.025157
														169	UK208	-4.6922	0.0093626	2.0286	0.026093
														170	Guanine	-4.64	0.0097338	2.0117	0.026968
														171	UK162	-4.5998	0.010032	1.9986	0.027633
														172	UK203	-4.5582	0.010353	1.9849	0.028351
														173	Feruloyltyramine-Glu2	-4.5428	0.010475	1.9799	0.028518
														174	Nornicotine	-4.5161	0.01069	1.971	0.02891
														175	UK137	-4.5098	0.010742	1.9689	0.02891
														176	2-(2-Pyridinyl)-1H-imidazol1	4.4999	0.010824	1.9656	0.028965
														177	UK181	4.4827	0.010967	1.9599	0.029184
														178	UK159	-4.4725	0.011053	1.9565	0.029247
														179	Feruloylquinic acid	-4.4614	0.011148	1.9528	0.029334
														180	2-(2-Pyridinyl)-1H-imidazol4	-4.4145	0.01156	1.937	0.030249
														181	UK264	-4.3795	0.011879	1.9252	0.030913
														182	UK52	4.354	0.012119	1.9165	0.031363
														183	UK299	-4.3215	0.012433	1.9054	0.031999
														184	Leucine	4.309	0.012556	1.9012	0.03213
														185	2-(2-Pyridinyl)-1H-imidazol2	4.3025	0.01262	1.8989	0.03213
														186	UK1	4.2736	0.012913	1.889	0.0327
														187	UK200	-4.2507	0.013151	1.8811	0.033122
														188	UK139	-4.2415	0.013248	1.8779	0.03319
														189	UK124	-4.2242	0.013433	1.8718	0.033475
														190	Pantothenic acid (Vitamin B5)	-4.2026	0.013667	1.8643	0.03388
														191	UK57	4.193	0.013773	1.861	0.033963
														192	UK342	4.1771	0.013951	1.8554	0.034101
														193	Caffeoylputrescin 2	-4.1751	0.013973	1.8547	0.034101
														194	UK58	4.1343	0.014443	1.8403	0.035066
														195	Coumarylquinic acid 2	-4.104	0.014805	1.8296	0.035759
														196	Anabasine-n-oxide	4.0951	0.014913	1.8264	0.035837
														197	3-O-Caffeoylquinic acid	-4.0783	0.015119	1.8205	0.036148
														198	UK148	-4.0629	0.015312	1.815	0.036424
														199	UK15	4.0341	0.01568	1.8047	0.036938
														200	UK298	-4.0294	0.015742	1.803	0.036938
														201	UK271	4.0277	0.015764	1.8023	0.036938
														202	Proline	-3.9508	0.016807	1.7745	0.039188
														203	UK29	-3.8924	0.017655	1.7531	0.040963
														204	UK33	-3.8865	0.017743	1.751	0.040965
														205	UK266	-3.8719	0.017965	1.7456	0.041275
														206	UK175	-3.8656	0.018061	1.7433	0.041295
														207	Adenosine	-3.8348	0.018542	1.7318	0.04219
														208	UK70	-3.6796	0.021212	1.6734	0.048033
														209	UK64	3.6335	0.022091	1.6558	0.049668
														210	UK215	-3.6293	0.022174	1.6542	0.049668
														211	UK17	3.6254	0.02225	1.6527	0.049668

## Sheet: S3D 10 dpi t-test_all_VENN
Supplementary Table S3D. Statistically significant metabolites and their p-values for PVA, PVX and PVA+PVX samples from t-test local leaves (6 dpi) compared to control (ctrl). p-values for each metabolite calculated with t-test
PVA v CTRL							PVX v CTRL							PVAPVX v CTRL
No	ID	t.stat	p.value	-LOG10(@p)	FDR		NO	ID	t.stat	p.value	-LOG10(@p)	FDR		No	ID	t.stat	p.value	-LOG10(@p)	FDR
1	UK192	-97.569	6.616e-08	7.1794	1.3814e-05		1	Coumarylputrescine	-148.78	1.2242e-08	7.9122	4.8355e-06		1	UK225	-854.25	1.1267e-11	10.948	5.1827e-09
2	Feruloyltyramine-Glu2	-93.009	8.0115e-08	7.0963	1.3814e-05		2	N-Butanoylnornicotine	-117.82	3.1119e-08	7.507	6.146e-06		2	UK376	-710.72	2.3516e-11	10.629	5.2609e-09
3	UK344	-85.876	1.1022e-07	6.9577	1.3814e-05		3	UK344	-83.414	1.2382e-07	6.9072	1.6302e-05		3	Frag of 219_C15H22O_2	-646.67	3.431e-11	10.465	5.2609e-09
4	UK346	-53.575	7.2659e-07	6.1387	5.1461e-05		4	UK231	-72.113	2.2159e-07	6.6545	2.1882e-05		4	UK85	570.05	5.6817e-11	10.246	5.5475e-09
5	phloroglucinol frag	-53.373	7.3765e-07	6.1321	5.1461e-05		5	UK346	-62.121	4.022e-07	6.3956	3.1774e-05		5	UK96	-561.64	6.0299e-11	10.22	5.5475e-09
6	N-Butanoylnornicotine	-51.959	8.2119e-07	6.0856	5.1461e-05		6	4-Aminobutyrate (GABA)	-56.577	5.8438e-07	6.2333	3.8471e-05		6	UK195	-467.38	1.2573e-10	9.9005	9.6397e-09
7	Adenine (adenosine frag)	-48.364	1.0935e-06	5.9612	5.8739e-05		7	UK192	-39.602	2.4291e-06	5.6146	0.00013707		7	UK198	-381.39	2.8356e-10	9.5474	1.8634e-08
8	Feruloyltyramine-Glu1	-31.378	6.1479e-06	5.2113	0.00028895		8	Adenine (adenosine frag)	-29.625	7.7309e-06	5.1118	0.00038171		8	UK229	-257.45	1.3656e-09	8.8647	7.8523e-08
9	Coumarylputrescine	-26.698	1.17e-05	4.9318	0.0004888		9	UK94	-28.016	9.6566e-06	5.0152	0.00042382		9	UK216	-163.32	8.431e-09	8.0741	4.3081e-07
10	UK294	24.133	1.7487e-05	4.7573	0.00065751		10	UK294	24.123	1.7518e-05	4.7565	0.00068489		10	UK236	-155.85	1.0168e-08	7.9928	4.3081e-07
11	UK195	-21.404	2.8175e-05	4.5501	0.00096307		11	UK259	-23.612	1.9073e-05	4.7196	0.00068489		11	UK80	-152.34	1.1136e-08	7.9533	4.3081e-07
12	UK266	-16.015	8.8882e-05	4.0512	0.002785		12	UK261	21.627	2.7038e-05	4.568	0.00089		12	UK64	152	1.1238e-08	7.9493	4.3081e-07
13	UK380	-14.97	0.00011601	3.9355	0.0033298		13	Coumarylquinic acid	-19.48	4.0947e-05	4.3878	0.0012441		13	UK265	-140.68	1.5313e-08	7.8149	5.4185e-07
14	5-O-Caffeoylquinic acid	-14.719	0.00012398	3.9066	0.0033298		14	UK266	-17.706	5.9776e-05	4.2235	0.0016865		14	N-Butanoylnornicotine	-132.43	1.9503e-08	7.7099	6.4081e-07
15	GSSG	-11.806	0.00029461	3.5308	0.0073849		15	UK380	-17.122	6.826e-05	4.1658	0.0017975		15	UK67	129.87	2.1081e-08	7.6761	6.4647e-07
16	UK387	-10.886	0.00040429	3.3933	0.0089532		16	UK244	15.871	9.2124e-05	4.0356	0.0022743		16	UK123	-125.64	2.4065e-08	7.6186	6.9188e-07
17	UK239	-10.533	0.00045952	3.3377	0.0089532		17	UK195	-14.93	0.00011722	3.931	0.0024872		17	Grossamide2	-121.72	2.7321e-08	7.5635	7.2468e-07
18	UK112	-10.488	0.0004672	3.3305	0.0089532		18	UK255	-14.912	0.00011777	3.929	0.0024872		18	UK89	-117.46	3.1505e-08	7.5016	7.2468e-07
19	Adenosine	-10.466	0.00047096	3.327	0.0089532		19	UK334	-14.853	0.00011964	3.9221	0.0024872		19	UK100	-115.95	3.3177e-08	7.4792	7.2468e-07
20	UK69	10.436	0.00047623	3.3222	0.0089532		20	UK56	14.517	0.00013094	3.8829	0.002586		20	UK146	-115.93	3.3206e-08	7.4788	7.2468e-07
21	UK72	10.167	0.00052713	3.2781	0.0094381		21	UK315	14.323	0.00013805	3.86	0.0025967		21	UK75	114.84	3.4475e-08	7.4625	7.2468e-07
22	UK285	9.6346	0.000649	3.1878	0.010724		22	Frag of 219_C15H22O_1	-13.806	0.00015955	3.7971	0.0028647		22	UK94	-114.69	3.4659e-08	7.4602	7.2468e-07
23	UK60	9.5587	0.00066913	3.1745	0.010724		23	Indoylacetyl-aspartate	-13.195	0.00019059	3.7199	0.0031282		23	Frag of 219_C15H22O_1	-111.94	3.8189e-08	7.4181	7.6378e-07
24	Trp	-9.5025	0.00068452	3.1646	0.010724		24	Feruloyltyramine-Glu2	-13.143	0.00019357	3.7132	0.0031282		24	UK114	-109.95	4.1036e-08	7.3868	7.8652e-07
25	UK213	9.1639	0.00078725	3.1039	0.01184		25	Feruloylputrescine	-13.005	0.00020171	3.6953	0.0031282		25	phloroglucinol frag	-107.83	4.4356e-08	7.353	8.1616e-07
26	Feruloylputrescine	-8.8623	0.00089531	3.048	0.012948		26	Feruloyltyramine-Glu1	-12.937	0.00020591	3.6863	0.0031282		26	UK122	-104.28	5.0713e-08	7.2949	8.9723e-07
27	UK334	-8.7017	0.00096037	3.0176	0.013369		27	UK253	-12.791	0.0002153	3.667	0.0031497		27	UK77	101.82	5.5788e-08	7.2535	9.5046e-07
28	Glutamine	-8.6203	0.00099558	3.0019	0.013369		28	UK243	-12.614	0.0002274	3.6432	0.0032079		28	UK90	-100.8	5.8072e-08	7.236	9.5404e-07
29	UK261	8.5264	0.0010382	2.9837	0.013461		29	UK198	-12.197	0.00025941	3.586	0.0035015		29	UK95	-94.671	7.4639e-08	7.127	1.1839e-06
30	UK319	-8.3296	0.0011351	2.945	0.014227		30	UK205	-12.043	0.00027255	3.5646	0.0035015		30	Hexanoylnornicotine	-93.758	7.7586e-08	7.1102	1.1897e-06
31	UK198	-8.1026	0.0012612	2.8992	0.015297		31	UK164	-12.018	0.0002748	3.561	0.0035015		31	UK200	-90.986	8.7478e-08	7.0581	1.2959e-06
32	Caffeoylputrescine	-7.8329	0.0014344	2.8433	0.016854		32	UK229	-11.561	0.0003197	3.4953	0.0039463		32	Feruloyltyramine-Glu1	-90.159	9.0731e-08	7.0422	1.2959e-06
33	Trp frag	-7.7538	0.0014907	2.8266	0.016985		33	UK269	-11.176	0.00036489	3.4378	0.0043676		33	UK102	-89.613	9.2964e-08	7.0317	1.2959e-06
34	UK274	7.6755	0.0015492	2.8099	0.017133		34	UK256	-10.889	0.00040387	3.3938	0.004692		34	Adenine (adenosine frag)	-88.163	9.923e-08	7.0034	1.3101e-06
35	UK335	-7.3458	0.0018287	2.7379	0.019646		35	Coniferol-derivative1	-10.731	0.00042747	3.3691	0.004773		35	UK92	-87.505	1.0224e-07	6.9904	1.3101e-06
36	Guanosine	-7.251	0.0019205	2.7166	0.020058		36	H-Pro-Gly-Ser-Thr-Ala-Pro-Ala-OH	-10.683	0.000435	3.3615	0.004773		36	Grossamide1	-87.444	1.0253e-07	6.9892	1.3101e-06
37	UK57	7.0124	0.0021777	2.662	0.021681		37	UK172	10.597	0.0004488	3.348	0.0047912		37	UK69	84.736	1.1627e-07	6.9345	1.4456e-06
38	UK146	-6.9704	0.0022272	2.6522	0.021681		38	UK200	-10.221	0.0005164	3.287	0.0053679		38	UK97	-78.59	1.5712e-07	6.8038	1.9e-06
39	UK325	-6.8649	0.002358	2.6274	0.021681		39	UK112	-9.6374	0.00064828	3.1882	0.0065659		39	UK205	-78.1	1.6109e-07	6.7929	1.9e-06
40	Proline	-6.8412	0.0023887	2.6218	0.021681		40	UK264	-9.0048	0.00084212	3.0746	0.0083159		40	UK87	76.584	1.7422e-07	6.7589	2.0036e-06
41	UK88	-6.831	0.002402	2.6194	0.021681		41	UK319	-8.5625	0.0010215	2.9907	0.0098417		41	UK79	74.094	1.9883e-07	6.7015	2.2263e-06
42	UK12	-6.816	0.0024218	2.6159	0.021681		42	Tyrosine	-8.4981	0.0010515	2.9782	0.0098888		42	UK112	-73.686	2.0327e-07	6.6919	2.2263e-06
43	UK333	-6.5352	0.0028327	2.5478	0.024769		43	2-(2-Pyridinyl)-1H-imidazol2	-8.2183	0.0011949	2.9227	0.010856		43	UK260	-71.03	2.354e-07	6.6282	2.5182e-06
44	UK353	-6.3169	0.0032126	2.4931	0.027453		44	Nornicotine	-8.1926	0.0012093	2.9175	0.010856		44	UK86	70.142	2.4755e-07	6.6063	2.588e-06
45	UK343	-6.2453	0.0033506	2.4749	0.027996		45	UK62	8.1031	0.0012609	2.8993	0.011068		45	UK300	-65.951	3.1666e-07	6.4994	3.2369e-06
46	UK34	-6.1132	0.0036251	2.4407	0.029632		46	3-Methoxytyramine	-7.9992	0.0013244	2.878	0.011372		46	UK304	-64.271	3.5106e-07	6.4546	3.4882e-06
47	UK31	-5.9438	0.0040186	2.3959	0.032149		47	UK143	-7.8376	0.0014312	2.8443	0.012028		47	UK239	-63.812	3.6126e-07	6.4422	3.4882e-06
48	UK347	-5.7992	0.0043969	2.3569	0.034442		48	Caffeoylputrescine	-7.7632	0.0014839	2.8286	0.012177		48	UK291	-63.693	3.6398e-07	6.4389	3.4882e-06
49	UK361	-5.6866	0.0047221	2.3259	0.036028		49	UK202	-7.7235	0.0015131	2.8201	0.012177		49	Coumarylputrescine	-62.645	3.8893e-07	6.4101	3.6512e-06
50	GSH	-5.6449	0.0048499	2.3143	0.036028		50	UK333	-7.6549	0.001565	2.8055	0.012177		50	4-Aminobutyrate (GABA)	-61.966	4.0623e-07	6.3912	3.7373e-06
51	Anabasine-n-oxide	5.6331	0.0048868	2.311	0.036028		51	UK187	-7.6457	0.0015722	2.8035	0.012177		51	UK312	-60.974	4.3332e-07	6.3632	3.9084e-06
52	UK30	-5.5621	0.0051164	2.291	0.036995		52	Feruloylquinic acid	-7.5831	0.0016219	2.79	0.01232		52	UK253	-59.764	4.6945e-07	6.3284	4.1528e-06
53	Anabasine	5.5155	0.0052741	2.2779	0.037416		53	UK191	-7.5161	0.0016772	2.7754	0.0125		53	UK332	-57.382	5.523e-07	6.2578	4.7767e-06
54	UK87	-5.403	0.0056807	2.2456	0.039554		54	UK163	-7.3865	0.0017911	2.7469	0.013102		54	UK302	-57.164	5.6074e-07	6.2512	4.7767e-06
55	UK86	-5.3562	0.0058611	2.232	0.040068		55	dimethylbenzoic acid	-7.3294	0.0018442	2.7342	0.013245		55	UK37	-56.889	5.7168e-07	6.2429	4.7813e-06
56	UK315	5.3277	0.0059743	2.2237	0.040113		56	GSSG	-7.2676	0.001904	2.7203	0.01343		56	UK334	-56.164	6.0172e-07	6.2206	4.9427e-06
57	4-Aminobutyrate (GABA)	-5.2862	0.0061443	2.2115	0.040229		57	UK343	-7.1538	0.0020205	2.6945	0.014002		57	UK337	-55.231	6.4336e-07	6.1915	5.1034e-06
58	UK368	5.2502	0.0062964	2.2009	0.040229		58	UK181	-7.0931	0.0020861	2.6807	0.014207		58	UK346	-55.229	6.4347e-07	6.1915	5.1034e-06
59	UK201	-5.2464	0.0063126	2.1998	0.040229		59	UK263	-7.0083	0.0021824	2.6611	0.014611		59	UK336	-54.818	6.6295e-07	6.1785	5.1688e-06
60	UK348	-5.2088	0.0064772	2.1886	0.040368		60	UK317	-6.8655	0.0023573	2.6276	0.015519		60	UK93	-54.302	6.8853e-07	6.1621	5.2787e-06
61	UK336	-5.1927	0.006549	2.1838	0.040368		61	UK353	-6.7729	0.0024798	2.6056	0.016058		61	UK335	-53.759	7.1669e-07	6.1447	5.4045e-06
62	UK264	-5.1068	0.0069495	2.158	0.042145		62	5-O-Caffeoylquinic acid	-6.5709	0.0027759	2.5566	0.017685		62	UK331	-51.47	8.5276e-07	6.0692	6.327e-06
63	UK17	5.054	0.0072107	2.142	0.043036		63	UK138	-6.4865	0.0029123	2.5358	0.018217		63	UK255	-49.984	9.5865e-07	6.0183	6.9997e-06
64	NB13/NB16	-5.0099	0.007438	2.1285	0.043698		64	UK84	6.454	0.0029672	2.5277	0.018217		64	UK330	-49.297	1.0132e-06	5.9943	7.282e-06
65	2-(2-Pyridinyl)-1H-imidazol1	-4.9063	0.0080075	2.0965	0.046101		65	Glutamine	-6.4256	0.003016	2.5206	0.018217		65	UK344	-48.795	1.0554e-06	5.9766	7.4692e-06
66	UK55	4.8917	0.0080922	2.0919	0.046101		66	UK347	-6.4097	0.0030438	2.5166	0.018217		66	UK263	-47.928	1.1338e-06	5.9455	7.9024e-06
67	Nicotine frag	4.7642	0.0088778	2.0517	0.049411		67	UK136	-6.2531	0.0033352	2.4769	0.019662		67	UK241	-47.215	1.2037e-06	5.9195	8.2644e-06
68	UK200	-4.7553	0.008936	2.0489	0.049411		68	UK189	-6.123	0.0036037	2.4432	0.020686		68	UK256	-46.848	1.2418e-06	5.9059	8.4006e-06
							69	UK348	-6.1185	0.0036135	2.4421	0.020686		69	UK243	-46.078	1.3268e-06	5.8772	8.8453e-06
							70	UK147	-5.9665	0.003963	2.402	0.022325		70	UK63	44.638	1.5062e-06	5.8221	9.8977e-06
							71	5-O-Caffeoylquinic acid frag	-5.9462	0.0040128	2.3966	0.022325		71	UK227	-44.336	1.5476e-06	5.8103	1.0027e-05
							72	Phenylacetaldehyde	-5.8891	0.0041569	2.3812	0.022805		72	UK132	-44.102	1.5806e-06	5.8012	1.0099e-05
							73	UK206	-5.6179	0.0049349	2.3067	0.02668		73	UK372	-43.932	1.6052e-06	5.7945	1.0115e-05
							74	UK159	-5.5981	0.0049982	2.3012	0.02668		74	UK91	-43.688	1.6413e-06	5.7848	1.0203e-05
							75	UK325	-5.5483	0.0051626	2.2871	0.026997		75	UK266	-42.118	1.8995e-06	5.7214	1.165e-05
							76	Adenosine	-5.5389	0.0051943	2.2845	0.026997		76	UK150	-41.868	1.9453e-06	5.711	1.1774e-05
							77	UK85	-5.4605	0.0054684	2.2621	0.027754		77	Frag of 219_C15H22O_3	-41.377	2.039e-06	5.6906	1.2181e-05
							78	UK232	-5.438	0.0055504	2.2557	0.027754		78	UK173	-41.025	2.1097e-06	5.6758	1.2442e-05
							79	UK361	-5.4379	0.0055507	2.2557	0.027754		79	UK374	-39.002	2.5817e-06	5.5881	1.4915e-05
							80	UK355	-5.3867	0.005743	2.2409	0.028356		80	UK58	38.87	2.6168e-06	5.5822	1.4915e-05
							81	UK208	-5.3464	0.0059	2.2291	0.028598		81	UK208	-38.834	2.6264e-06	5.5806	1.4915e-05
							82	UK280	-5.3371	0.0059369	2.2264	0.028598		82	UK144	-38.538	2.7081e-06	5.5673	1.5192e-05
							83	UK349	-5.2899	0.006129	2.2126	0.029168		83	UK375	-38.184	2.8096e-06	5.5514	1.5571e-05
							84	UK350	-5.1135	0.0069174	2.1601	0.032528		84	UK325	-37.282	3.0907e-06	5.5099	1.6925e-05
							85	3-O-Caffeoylquinic acid	-4.9746	0.0076267	2.1177	0.035373		85	UK264	-36.761	3.2695e-06	5.4855	1.7694e-05
							86	phloroglucinol frag	-4.9609	0.0077014	2.1134	0.035373		86	UK371	-36.328	3.4276e-06	5.465	1.8334e-05
							87	UK83	4.9288	0.0078797	2.1035	0.035776		87	Caffeoylspermidine	-36.113	3.5097e-06	5.4547	1.8353e-05
							88	UK358	-4.8914	0.0080937	2.0919	0.03633		88	UK322	-36.11	3.5111e-06	5.4546	1.8353e-05
							89	UK4	4.8164	0.0085452	2.0683	0.037775		89	UK269	-35.063	3.9484e-06	5.4036	2.0407e-05
							90	UK239	-4.8065	0.008607	2.0651	0.037775		90	UK290	-34.915	4.0155e-06	5.3963	2.0523e-05
							91	UK146	-4.7707	0.0088355	2.0538	0.038352		91	UK268	-33.615	4.6714e-06	5.3306	2.3613e-05
							92	NB13/NB16	-4.71	0.0092398	2.0343	0.039671		92	UK231	-30.712	6.697e-06	5.1741	3.3485e-05
							93	UK66	-4.6264	0.0098335	2.0073	0.041766		93	Tyrosine	-29.141	8.2556e-06	5.0833	4.0834e-05
							94	UK364	-4.6091	0.0099623	2.0016	0.041863		94	UK3	25.35	1.4381e-05	4.8422	7.0373e-05
							95	UK160	-4.5847	0.010148	1.9936	0.041964		95	Feruloyltyramine-Glu2	-25.015	1.5161e-05	4.8193	7.3396e-05
							96	UK69	4.578	0.010199	1.9914	0.041964		96	UK88	24.951	1.5317e-05	4.8148	7.3396e-05
							97	UK49	-4.531	0.010569	1.976	0.04304		97	UK76	-24.56	1.6311e-05	4.7875	7.7351e-05
							98	UK14	-4.5032	0.010796	1.9667	0.043516		98	UK294	24.123	1.7518e-05	4.7565	8.223e-05
							99	UK145	-4.4697	0.011077	1.9556	0.044198		99	UK4	22.682	2.2378e-05	4.6502	0.0001032
							100	3-O-Caffeoylquinic acid frag	-4.4559	0.011196	1.951	0.044223		100	UK226	-22.668	2.2434e-05	4.6491	0.0001032
							101	UK359	-4.4084	0.011615	1.935	0.045424		101	UK81	-21.746	2.6456e-05	4.5775	0.00012049
							102	Valylvaline	-4.3198	0.01245	1.9048	0.048212		102	UK82	-21.208	2.9223e-05	4.5343	0.00013179
														103	Trp	-20.94	3.0736e-05	4.5124	0.00013645
														104	3-Methoxytyramine	-20.921	3.0851e-05	4.5107	0.00013645
														105	UK68	20.423	3.3943e-05	4.4693	0.0001487
														106	Tyramine	-20.147	3.5828e-05	4.4458	0.00015548
														107	N-Octanoylnornicotine	-19.992	3.6942e-05	4.4325	0.00015881
														108	Guanosine	-19.302	4.2462e-05	4.372	0.00018086
														109	Adenosine	-18.858	4.6569e-05	4.3319	0.00019653
														110	GSH	18.757	4.7572e-05	4.3226	0.00019894
														111	Coumarylquinic acid	-18.671	4.8439e-05	4.3148	0.00020074
														112	dimethylbenzoic acid	-18.278	5.2706e-05	4.2781	0.00021647
														113	UK84	18.223	5.3338e-05	4.273	0.00021713
														114	UK49	-18.15	5.4191e-05	4.2661	0.00021866
														115	UK56	17.556	6.1823e-05	4.2088	0.00024729
														116	Indoylacetyl-aspartate	-17.313	6.532e-05	4.185	0.00025903
														117	UK271	16.871	7.2357e-05	4.1405	0.00028448
														118	UK107	-16.832	7.3014e-05	4.1366	0.00028463
														119	UK373	-16.784	7.385e-05	4.1317	0.00028547
														120	UK342	16.506	7.8899e-05	4.1029	0.00030245
														121	UK60	16.308	8.2747e-05	4.0822	0.00031458
														122	Feruloylputrescine	-15.948	9.0375e-05	4.044	0.00034076
														123	UK193	15.615	9.8221e-05	4.0078	0.00036733
														124	Trp frag	-15.407	0.00010355	3.9849	0.00038413
														125	Phenylacetaldehyde	-14.767	0.00012241	3.9122	0.00045047
														126	H-Pro-Gly-Ser-Thr-Ala-Pro-Ala-OH	-14.595	0.0001282	3.8921	0.00046584
														127	UK176	-14.583	0.00012861	3.8907	0.00046584
														128	UK78	14.476	0.00013239	3.8781	0.00047578
														129	UK2	-14.303	0.00013879	3.8576	0.00049492
														130	UK297	-14.139	0.00014525	3.8379	0.00051398
														131	UK380	-14.099	0.00014689	3.833	0.0005158
														132	UK124	-14.022	0.00015006	3.8237	0.0005227
														133	UK106	-13.997	0.00015113	3.8207	0.0005227
														134	Feruloylquinic acid	-13.919	0.00015452	3.811	0.00053043
														135	UK298	13.749	0.00016215	3.7901	0.0005525
														136	UK179	-13.7	0.00016443	3.784	0.0005561
														137	UK52	13.675	0.00016562	3.7809	0.0005561
														138	UK319	-13.456	0.00017648	3.7533	0.00058825
														139	UK285	-13.421	0.00017827	3.7489	0.00058996
														140	UK202	-13.249	0.00018752	3.7269	0.00061615
														141	UK314	-13.057	0.00019862	3.702	0.00064798
														142	UK240	-12.748	0.00021818	3.6612	0.00070679
														143	UK191	-12.68	0.00022275	3.6522	0.00071395
														144	UK254	-12.67	0.0002235	3.6507	0.00071395
														145	UK370	-12.388	0.00024408	3.6125	0.00077431
														146	UK66	-12.098	0.00026781	3.5722	0.00084007
														147	UK109	-12.09	0.00026846	3.5711	0.00084007
														148	UK333	-11.858	0.00028958	3.5382	0.00090003
														149	UK15	11.667	0.00030851	3.5107	0.00095058
														150	UK347	-11.653	0.00030997	3.5087	0.00095058
														151	UK20	-11.617	0.00031382	3.5033	0.00095601
														152	Coniferol-derivative2	-11.394	0.00033843	3.4705	0.0010242
														153	UK220	-11.344	0.00034423	3.4631	0.001034
														154	UK353	-11.328	0.00034617	3.4607	0.001034
														155	UK55	11.201	0.00036168	3.4417	0.0010734
														156	UK31	-11.159	0.00036702	3.4353	0.0010822
														157	UK187	-11.126	0.00037138	3.4302	0.0010881
														158	UK348	-11.07	0.00037867	3.4217	0.0011024
														159	UK201	-11.015	0.00038613	3.4133	0.0011171
														160	UK17	10.966	0.00039284	3.4058	0.0011294
														161	Pantothenic acid (Vitamin B5)	-10.845	0.00041017	3.387	0.0011719
														162	UK259	-10.664	0.00043789	3.3586	0.0012434
														163	Coniferol-derivative1	-10.479	0.00046884	3.329	0.0013231
														164	UK116	-10.378	0.00048678	3.3127	0.0013599
														165	Valylvaline	-10.372	0.00048778	3.3118	0.0013599
														166	UK11	-10.334	0.00049482	3.3056	0.0013712
														167	UK189	-10.225	0.00051557	3.2877	0.0014201
														168	UK71	10.206	0.0005193	3.2846	0.0014219
														169	Valylvaline frag (-NH3)	-9.8668	0.00059195	3.2277	0.0016112
														170	Nicotine-n-oxide	-9.8188	0.00060321	3.2195	0.0016322
														171	Nornicotine	-9.7844	0.00061145	3.2136	0.0016448
														172	UK147	-9.664	0.00064142	3.1929	0.0017154
														173	UK199	-9.6254	0.00065142	3.1861	0.0017321
														174	UK156	-9.2902	0.00074686	3.1268	0.0019744
														175	UK217	-9.073	0.00081803	3.0872	0.0021503
														176	UK327	8.945	0.00086396	3.0635	0.0022581
														177	UK50	8.8522	0.00089922	3.0461	0.002337
														178	UK206	-8.7738	0.00093047	3.0313	0.0024046
														179	UK30	-8.7506	0.00093993	3.0269	0.0024155
														180	UK113	-8.7222	0.00095175	3.0215	0.0024322
														181	UK350	-8.611	0.00099967	3.0001	0.0025406
														182	UK46	-8.4179	0.0010903	2.9625	0.0027557
														183	UK361	-8.3183	0.001141	2.9427	0.0028621
														184	UK1	8.311	0.0011448	2.9413	0.0028621
														185	UK62	8.1031	0.0012609	2.8993	0.0031352
														186	Pyroglutamate	-7.9883	0.0013313	2.8757	0.0032759
														187	UK355	-7.9876	0.0013317	2.8756	0.0032759
														188	UK40	-7.5757	0.0016278	2.7884	0.003983
														189	UK34	-7.5592	0.0016414	2.7848	0.0039949
														190	UK364	-7.5271	0.001668	2.7778	0.0040383
														191	UK164	-7.4854	0.0017033	2.7687	0.0041022
														192	UK16	7.275	0.0018967	2.722	0.0045441
														193	UK192	-7.1059	0.0020721	2.6836	0.0049387
														194	UK180	-7.0505	0.0021339	2.6708	0.0050597
														195	UK328	6.8995	0.0023141	2.6356	0.0054589
														196	UK23	6.7823	0.002467	2.6078	0.00579
														197	UK125	-6.707	0.002572	2.5897	0.0060057
														198	Proline	-6.6553	0.0026472	2.5772	0.00615
														199	UK9	-6.3173	0.0032118	2.4933	0.0074243
														200	UK163	-6.2103	0.0034207	2.4659	0.0078677
														201	UK145	-6.0446	0.0037786	2.4227	0.0086476
														202	UK14	-5.9842	0.0039202	2.4067	0.0089271
														203	Tyr-Ala-Gly-Phe2	-5.9624	0.003973	2.4009	0.0090029
														204	UK177	-5.9244	0.0040672	2.3907	0.009171
														205	Feruloyltyramine	-5.7324	0.0045863	2.3385	0.010291
														206	UK32	-5.7231	0.0046133	2.336	0.010302
														207	UK219	-5.6413	0.0048611	2.3133	0.010802
														208	UK158	5.5904	0.0050232	2.299	0.011109
														209	UK43	5.5056	0.0053087	2.275	0.011684
														210	UK166	-5.4717	0.0054283	2.2653	0.011891
														211	Valine	-5.405	0.0056732	2.2462	0.012368
														212	UK42	-5.397	0.0057037	2.2438	0.012376
														213	Glutamine	-5.3508	0.0058827	2.2304	0.012704
														214	UK21	-5.3369	0.0059378	2.2264	0.012763
														215	Nicotine frag (-NH3)	5.2474	0.0063082	2.2001	0.013497
														216	UK356	-5.2151	0.0064489	2.1905	0.013734
														217	UK25	-5.1542	0.0067248	2.1723	0.014255
														218	UK352	-5.1435	0.0067748	2.1691	0.014296
														219	UK110	5.0594	0.0071833	2.1437	0.015047
														220	Tryptamine	5.0569	0.0071963	2.1429	0.015047
														221	Coumarylquinic acid 2	-5.0133	0.0074206	2.1296	0.015446
														222	UK222	-4.8558	0.0083043	2.0807	0.017207
														223	UK197	-4.7784	0.0087857	2.0562	0.018123
														224	UK286	-4.6723	0.0095017	2.0222	0.019512
														225	UK133	-4.6007	0.010026	1.9989	0.020497
														226	UK178	-4.5902	0.010105	1.9955	0.020568
														227	UK138	-4.5375	0.010517	1.9781	0.021313
														228	UK13	4.4831	0.010964	1.96	0.022121
														229	UK343	-4.4728	0.011051	1.9566	0.022199
														230	NB13/NB16	-4.4512	0.011236	1.9494	0.022473
														231	UK366	4.3819	0.011858	1.926	0.023539
														232	Leucine	-4.3803	0.011872	1.9255	0.023539
														233	UK359	-4.291	0.012736	1.895	0.025144
														234	UK8	-4.233	0.013338	1.8749	0.02622
														235	UK161	-4.2255	0.013419	1.8723	0.026266
														236	UK207	-4.1606	0.014138	1.8496	0.027557
														237	UK281	-4.0726	0.01519	1.8184	0.029483
														238	UK272	-4.0574	0.015382	1.813	0.02973
														239	Trp-Ser-Phe	-3.9557	0.016738	1.7763	0.032216
														240	UK165	-3.9485	0.016839	1.7737	0.032274
														241	Arginine	3.9045	0.017474	1.7576	0.033353
														242	UK313	3.8616	0.018122	1.7418	0.034447
														243	UK224	-3.7927	0.019223	1.7162	0.03639
														244	UK118	3.772	0.01957	1.7084	0.036891
														245	UK35	-3.7674	0.019648	1.7067	0.036891
														246	UK72	-3.7489	0.019966	1.6997	0.037335
														247	UK214	-3.664	0.021504	1.6675	0.040047
														248	UK51	-3.6582	0.021615	1.6652	0.040093
														249	UK36	-3.5849	0.023067	1.637	0.042614
														250	UK245	-3.5331	0.024162	1.6169	0.044458
														251	Coumaric acid	-3.5276	0.024283	1.6147	0.044502
														252	UK209	3.5082	0.024712	1.6071	0.04511
														253	UK215	-3.4215	0.026744	1.5728	0.048625
														254	UK349	-3.4051	0.027149	1.5662	0.049168

## Sheet: S3E 6 dpi_results_VENN
Supplementary Table S3E. Statistically significant (t-test) metabolites of PVA, PVX and PVA+PVX samples from local leaves (6 dpi) when compared to control (ctrl).
7 elements included exclusively in "PVA ":
UK74
UK318
UK195
Glutamine
UK28
UK174
Feruloyltyramine
0 common elements in "PVA " and "PVX":
13 elements included exclusively in "PVX":
UK344
UK345
UK242
UK248
UK40
UK107
UK47
UK19
UK11
UK182
p-Caffeoylquinic acid frag
UK35
UK252
20 common elements in "PVA " and "PVAPVX":
UK145
UK246
UK115
Trp frag
Trp
UK380
UK29
2-(2-Pyridinyl)-1H-imidazol2
Leucine
Valylvaline
Adenine (adenosine frag)
UK198
Pyroglutamate
Feruloyltyramine-Glu1
UK199
UK26
UK302
UK266
UK125
UK117
27 common elements in "PVA ", "PVX" and "PVAPVX":
UK113
UK172
4-Aminobutyrate (GABA)
Grossamide2
UK279
UK316
UK142
Tyrosine
Guanosine
UK268
UK335
UK27
Hexanoylnornicotine
UK312
UK217
UK112
UK336
UK162
Grossamide1
Valylvaline frag (-NH3)
UK114
UK30
UK191
UK237
UK134
UK240
dimethylbenzoic acid
50 common elements in "PVX" and "PVAPVX":
phloroglucinol frag
UK236
UK229
UK82
UK297
UK92
UK260
Frag of 291_C15H22O_1
UK80
UK94
UK255
UK256
N'-N''-Diferuloylspermidine
Frag of 291_C15H22O_3
UK90
Pipecolic acid
5-O-Caffeoylquinic acid frag
UK371
N-Butanoylnornicotine
5-O-Caffeoylquinic acid
3-Methoxytyramine
UK100
UK261
UK269
UK338
UK138
UK106
UK32
UK291
UK98
UK319
UK123
3-O-Caffeoylquinic acid frag
UK58
UK245
UK33
UK202
Arginine
UK160
UK15
UK31
UK317
UK201
UK170
UK293
4-O-Caffeoylquinic acid frag
UK20
UK23
Grossamide-like
UK55
114 elements included exclusively in "PVAPVX":
UK95
Caffeoylspermidine
UK97
UK290
UK81
UK300
UK141
UK119
UK234
UK372
UK375
UK270
UK96
UK147
UK143
UK374
UK370
UK322
UK376
Coumaryltyramine
Feruloyltyramine dimer
UK192
UK180
UK303
UK165
UK133
UK37
H-Pro-Gly-Ser-Thr-Ala-Pro-Ala-OH
Phenylacetaldehyde
UK21
Tyramine
Coumarylputrescine
UK373
UK179
UK167
UK129
N-Octanoylnornicotine
UK177
UK166
UK366
UK369
UK69
UK116
UK164
Coumaric acid
UK77
UK146
Feruloylputrescine
Coumarylquinic acid
UK67
UK24
UK22
UK89
Caffeoylputrescine
Caffeoylputrescine frag (-NH3)
UK46
UK184
UK68
Phenylalanine frag2
Phenylalanine
Phenylalanine frag
Valine
UK307
UK65
UK39
UK176
UK66
UK25
Frag of 291_C15H22O_2
UK109
UK59
UK75
UK84
UK56
UK263
UK204
UK14
UK205
UK63
UK208
Guanine
UK203
Feruloyltyramine-Glu2
Nornicotine
UK137
2-(2-Pyridinyl)-1H-imidazol1
UK181
UK159
Feruloylquinic acid
2-(2-Pyridinyl)-1H-imidazol4
UK264
UK52
UK299
UK1
UK200
UK139
UK124
Pantothenic acid (Vitamin B5)
UK57
UK342
Caffeoylputrescin 2
Coumarylquinic acid 2
Anabasine-n-oxide
3-O-Caffeoylquinic acid
UK148
UK298
UK271
Proline
UK175
Adenosine
UK70
UK64
UK215
UK17

## Sheet: S3F 10 dpi_results_VENN
Supplementary Table S3F. Statistically significant (t-test) metabolites of PVA, PVX and PVA+PVX samples from systemic leaves (10 dpi) compared to control (ctrl).
34 common elements in "PVA", "PVX" and "PVAPVX":
UK192
Feruloyltyramine-Glu2
UK344
UK346
phloroglucinol frag
N-Butanoylnornicotine
Adenine (adenosine frag)
Feruloyltyramine-Glu1
Coumarylputrescine
UK294
UK195
UK266
UK380
UK239
UK112
Adenosine
UK69
Feruloylputrescine
UK334
Glutamine
UK319
UK198
UK146
UK325
UK333
UK353
UK343
UK347
UK361
4-Aminobutyrate (GABA)
UK348
UK264
NB13/NB16
UK200
47 common elements in "PVX" and "PVAPVX":
UK231
UK94
UK259
Coumarylquinic acid
UK255
UK56
Frag of 219_C15H22O_1
Indoylacetyl-aspartate
UK253
UK243
UK205
UK164
UK229
UK269
UK256
Coniferol-derivative1
H-Pro-Gly-Ser-Thr-Ala-Pro-Ala-OH
Tyrosine
Nornicotine
UK62
3-Methoxytyramine
UK202
UK187
Feruloylquinic acid
UK191
UK163
dimethylbenzoic acid
UK263
UK138
UK84
UK189
UK147
Phenylacetaldehyde
UK206
UK85
UK355
UK208
UK349
UK350
UK4
UK66
UK364
UK49
UK14
UK145
UK359
Valylvaline
19 common elements in "PVA" and "PVAPVX":
UK72
UK285
UK60
Trp
Trp frag
UK335
Guanosine
Proline
UK88
UK34
UK31
GSH
UK30
UK87
UK86
UK201
UK336
UK17
UK55
154 elements included exclusively in "PVAPVX":
UK225
UK376
Frag of 219_C15H22O_2
UK96
UK216
UK236
UK80
UK64
UK265
UK67
UK123
Grossamide2
UK89
UK100
UK75
UK114
UK122
UK77
UK90
UK95
Hexanoylnornicotine
UK102
UK92
Grossamide1
UK97
UK79
UK260
UK300
UK304
UK291
UK312
UK332
UK302
UK37
UK337
UK93
UK331
UK330
UK241
UK63
UK227
UK132
UK372
UK91
UK150
Frag of 219_C15H22O_3
UK173
UK374
UK58
UK144
UK375
UK371
Caffeoylspermidine
UK322
UK290
UK268
UK3
UK76
UK226
UK81
UK82
UK68
Tyramine
N-Octanoylnornicotine
UK271
UK107
UK373
UK342
UK193
UK176
UK78
UK2
UK297
UK124
UK106
UK298
UK179
UK52
UK314
UK240
UK254
UK370
UK109
UK15
UK20
Coniferol-derivative2
UK220
Pantothenic acid (Vitamin B5)
UK116
UK11
UK71
Valylvaline frag (-NH3)
Nicotine-n-oxide
UK199
UK156
UK217
UK327
UK50
UK113
UK46
UK1
Pyroglutamate
UK40
UK16
UK180
UK328
UK23
UK125
UK9
Tyr-Ala-Gly-Phe2
UK177
Feruloyltyramine
UK32
UK219
UK158
UK43
UK166
Valine
UK42
UK21
Nicotine frag (-NH3)
UK356
UK25
UK352
UK110
Tryptamine
Coumarylquinic acid 2
UK222
UK197
UK286
UK133
UK178
UK13
UK366
Leucine
UK8
UK161
UK207
UK281
UK272
Trp-Ser-Phe
UK165
Arginine
UK313
UK224
UK118
UK35
UK214
UK51
UK36
UK245
Coumaric acid
UK209
UK215
10 elements included exclusively in "PVA":
UK387
UK213
UK274
UK57
UK12
Anabasine-n-oxide
Anabasine
UK368
2-(2-Pyridinyl)-1H-imidazol1
Nicotine frag
16 elements included exclusively in "PVX":
UK244
UK172
2-(2-Pyridinyl)-1H-imidazol2
UK143
UK181
UK317
UK136
5-O-Caffeoylquinic acid frag
UK159
UK232
UK280
3-O-Caffeoylquinic acid
UK83
UK358
UK160
3-O-Caffeoylquinic acid frag
5 common elements in "PVA" and "PVX":
5-O-Caffeoylquinic acid
GSSG
UK261
Caffeoylputrescine
UK315

## Sheet: S3g plsda loadings
Supplementary Table S3G. Statistically significant metabolites and their p-values for PVA, PVX and PVA+PVX samples from t-test local leaves (6 dpi) compared to control (ctrl). p-values for each metabolite calculated with t-test
ID	Comp 1	Comp 2	Comp 3	Comp 4	Comp 5	Comp 6	Comp 7	Comp 8
2-(2-Pyridinyl)-1H-imidazol1	-0.058064	0.045803	0.024001	0.077553	-0.025717	-0.070445	-0.015647	0.00090707
2-(2-Pyridinyl)-1H-imidazol2	-0.048365	0.0613	0.038522	-0.040444	0.00093076	0.039304	0.015466	-0.019875
2-(2-Pyridinyl)-1H-imidazol3	0.0051672	0.035523	-6.6975e-05	0.044832	-0.066305	0.026783	0.0097533	0.026217
2-(2-Pyridinyl)-1H-imidazol4	0.076823	0.013905	0.040131	-0.033965	0.061142	-0.026698	0.052469	0.0096839
3-Methoxytyramine	0.070759	0.01773	0.019675	-0.0019309	0.0064614	0.022401	-0.0078681	-0.0017904
3-O-Caffeoylquinic acid	0.02168	0.012732	-0.030092	0.038293	-0.023416	-0.030655	0.014148	-0.0062957
3-O-Caffeoylquinic acid frag	0.037177	-0.0071362	-0.015036	0.016214	-0.012587	-0.028679	0.014077	-0.0026252
4-Aminobutyrate (GABA)	0.08096	-0.044837	0.030594	-0.014754	0.012462	0.0037614	-0.010806	0.033278
4-O-Caffeoylquinic acid	0.014361	0.018017	-0.004769	0.034759	-0.0069558	-0.016976	0.034655	-0.010176
4-O-Caffeoylquinic acid frag	0.015981	0.012562	-0.010285	0.030065	-0.01682	-0.016052	0.040044	-0.016893
4-O-Caffeoylquinic acid - Na-adduct	-0.0041816	-0.10312	0.083204	0.02254	-0.093645	0.025235	-0.010045	-0.0079072
5-methylthioadenosine (MTA)	0.01385	-0.014913	0.01316	-0.015462	-0.00027556	-0.048752	0.031547	0.0058121
5-O-Caffeoylquinic acid	0.034492	-0.01445	-0.010022	0.02813	-0.0062779	-0.01708	0.028463	-0.025914
5-O-Caffeoylquinic acid frag	0.033956	-0.012259	-0.0071852	0.025466	-0.011166	-0.017221	0.030995	-0.023599
5-O-Caffeoylquinic acid - Na-adduct	-0.00017168	0.01625	-0.016379	-0.092176	-0.0019349	0.001593	-0.013701	-0.12144
Adenine (adenosine frag)	-0.0029142	0.040252	0.19227	-0.1025	0.06254	-0.076479	0.082207	0.034202
Adenosine	0.025106	-0.059537	-0.026405	0.090763	-0.024583	0.022453	0.01094	-0.030333
Adenosine frag	-0.0036957	-0.0077171	0.005746	0.092471	-0.024881	-0.011373	0.00086421	-0.078144
Anabasine	0.015265	0.019049	0.03697	0.0022742	-0.015391	-0.017098	0.025643	0.04591
Anabasine-n-oxide	-0.03267	0.030148	0.022357	-0.033278	0.035175	0.0047155	0.015172	0.033891
Arginine	0.039753	-0.10783	-0.045266	-0.013161	0.023096	0.016447	-0.025983	-0.058559
Caffeoylputrescine 2	0.05906	-0.005512	0.019406	0.032757	-0.0060969	0.015745	0.017893	-0.016663
Caffeoylputrescine	0.070501	-0.048207	0.0074346	-0.025226	0.033368	-0.019566	-0.0078545	0.0078522
Caffeoylputrescine frag (-NH3)	0.069322	-0.04763	0.011102	-0.023441	0.028301	-0.021183	-0.0015059	0.00093625
Caffeoylspermidine	-0.048774	0.08202	-0.034982	0.0078241	-0.035956	0.094042	0.016556	-0.042908
Coniferol-derivative1	-0.028731	0.022459	-0.018189	0.030151	-0.037461	0.013954	0.0036178	-0.00015699
Coniferol-derivative2	-0.024533	0.036855	-0.024402	0.047639	-0.051467	0.019612	0.0022191	0.0040932
Coumaric acid	0.088462	-0.051478	-0.032173	0.032573	0.010419	-0.0040815	-0.0081501	0.020895
Coumarylputrescine	0.1041	-0.045932	-0.0041186	-0.0057925	0.025395	-0.0020272	-0.0032785	0.003702
Coumarylquinic acid	0.10123	-0.048407	0.04973	-0.0021787	-0.030103	-0.034042	0.10053	-0.058263
Coumarylquinic acid 2	0.067714	-0.0037063	-0.032119	0.011723	-0.018723	-0.037718	0.064327	-0.023498
Coumaryltyramine	-0.055093	0.024193	-0.036077	0.067274	-0.0023564	-0.0543	0.034854	0.007909
Cytosine	-0.020893	0.010964	-0.10514	0.072172	-0.009759	0.035826	-0.063669	0.070039
dimethylbenzoic acid	0.067291	0.020451	0.007058	0.0083824	0.009792	0.016904	-0.0054563	0.00030768
Feruloylputrescine	0.071219	-0.032616	-0.00031738	4.7954e-05	0.022345	-0.017543	0.0033582	0.002813
Feruloylquinic acid	0.064631	-0.039206	0.062494	0.0054997	-0.047144	-0.021864	0.049786	-0.056178
Feruloylspermidine	0.083166	-0.041188	0.0033344	-0.026253	-0.0058518	-0.024729	-0.0097348	-0.035683
Feruloyltyramine	0.022145	0.067151	0.1045	0.064574	0.0068758	-0.030848	-0.093379	-0.046349
Feruloyltyramine dimer	-0.066692	0.032932	-0.037272	0.073079	-0.009548	-0.068706	0.039377	0.024358
Feruloyltyramine-Glu1 frag	0.039134	-0.028015	-0.057068	0.075937	-0.033491	0.0063316	-0.027846	0.033147
Feruloyltyramine-Glu1	0.046552	-0.019395	-0.052575	0.095412	-0.035644	0.018268	-0.026435	0.043573
Feruloyltyramine-Glu2	0.041512	-0.031681	-0.050461	0.081038	-0.029542	0.02816	-0.041121	0.039895
Frag of 291_C15H22O_1	-0.052891	-0.050282	0.057736	0.059489	-0.094405	-0.020277	0.0080839	0.05792
Frag of 291_C15H22O_2	0.059063	-0.0045999	0.032354	-0.017084	0.023328	-0.0173	0.045596	0.0098347
Frag of 291_C15H22O_3	0.032683	-0.11126	-0.038832	0.01238	0.01935	-0.022518	-0.00031843	-0.022102
Glutamine	0.019428	-0.071681	-0.042933	0.048414	0.013769	-0.040472	-0.030356	-0.02
Grossamide1	0.082218	-0.089587	0.078477	-0.052312	0.048044	0.026937	0.025828	0.0049719
Grossamide2	0.08913	-0.068089	0.056275	-0.10381	0.053019	0.0035219	-0.019894	-0.00032505
Grossamide-like	0.11047	-0.039048	-0.010092	0.030153	-0.031097	-0.002697	0.052986	-0.021261
GSH	0.0077539	0.046647	-0.028009	0.029984	0.0062694	0.0025122	-0.032336	-0.0098567
GSSG	0.040488	-0.018384	0.0046629	-0.00059429	0.029109	-0.02117	0.053918	-0.043065
Guanine	0.051046	-0.036068	-0.14349	0.099937	0.015955	-0.013554	-0.034998	0.034229
Guanosine	0.051919	-0.018077	-0.062481	0.108	-0.035483	-0.014715	-0.01324	-0.0013534
Hexanoylnornicotine	0.081916	-0.041572	0.075688	-0.039179	0.014786	-0.0010211	0.042106	0.048979
H-Pro-Gly-Ser-Thr-Ala-Pro-Ala-OH	0.079337	-0.041619	0.0094879	-0.051615	0.026639	0.022746	-0.032344	0.026815
Indoylacetyl-aspartate	0.03923	-0.042015	-0.079146	0.098242	-0.015969	-0.050153	0.059339	-0.0022745
Isoleucine	-0.0088274	-0.022055	-0.031706	0.057035	-0.029953	-0.010712	-0.05937	-0.018138
Leucine	0.0062355	0.052544	0.06404	0.032711	-0.0011609	-0.0028653	-0.057913	-0.046524
L-Phe-L-Ser-L-Tyr-L-Ala	0.019918	-0.032294	-0.013073	0.027404	-0.050952	0.015607	-0.027584	-0.022992
NB13/NB16	0.028398	-0.040379	-0.075867	-0.026413	0.21325	-0.13208	0.17581	-0.11321
N-Butanoylnornicotine	0.091203	-0.0089752	0.009835	0.00087783	0.022262	0.00087223	0.019407	-0.00235
Nicotine	0.01453	0.0011873	0.025479	0.025035	-0.023509	-0.00028392	0.0063083	0.054205
Nicotine frag	0.029382	-0.036797	-0.019107	-0.013002	0.00065104	0.063174	0.094703	0.1008
Nicotine frag (-NH3)	0.014333	-0.0043851	0.040705	0.0058374	-0.0079618	0.0015764	0.012246	0.0581
Nicotine-n-oxide	0.00018279	-0.013101	0.050214	-0.037761	0.038246	-0.084949	0.038925	0.014744
N'-N''-Diferuloylspermidine	0.07487	-0.055692	-0.019932	0.042811	-0.020332	-0.0020743	0.0058186	0.00010859
N-Octanoylnornicotine	0.10777	-0.061661	-0.0058468	-0.031209	0.020301	0.011257	-0.0032644	0.04337
Nornicotine	0.042377	0.010686	-0.024501	-0.0084581	0.031343	-0.024472	-0.026065	0.061642
Pantothenic acid (Vitamin B5)	0.059458	-0.010293	-0.017306	0.074146	-0.040587	0.044228	-0.017151	0.0090515
p-Caffeoylquinic acid	0.074477	0.033826	-0.028575	0.045364	-0.061228	0.058139	0.0008267	-0.010777
p-Caffeoylquinic acid frag	0.037889	0.035469	-0.012333	0.011425	-0.014987	0.021811	0.017936	-0.0031131
Phenetylamine	0.022076	-0.0049672	0.018036	-0.0075379	0.021648	-0.035944	0.029361	0.0068209
Phenetylamine frag	0.025265	-0.00723	0.018987	-0.0081353	0.011665	-0.032987	0.033669	-0.0014889
Phenylacetaldehyde	0.077937	-0.052518	0.011728	-0.024074	0.018381	0.014656	-0.01007	2.1755e-05
Phenylalanine	0.04065	-0.055553	0.023085	-0.030975	0.018536	-0.0094632	-0.0068111	0.015802
Phenylalanine frag	0.040804	-0.055284	0.021605	-0.028787	0.016423	-0.010066	-0.0021648	0.019761
Phenylalanine frag2	0.040105	-0.056767	0.022709	-0.028946	0.016798	-0.0086398	-0.002039	0.018075
phloroglucinol frag	0.032691	-0.018284	0.030555	0.016174	0.036831	-0.0012106	0.0012132	0.010959
phloroglucinol	0.0288	0.026934	-0.061083	0.074088	0.004807	-0.034862	0.0177	0.045235
Pipecolic acid	0.12458	0.016464	0.042022	-0.047012	0.020361	-0.0014713	0.015026	0.013538
Proline	0.03703	-0.042202	0.037958	0.030614	-0.030946	0.0020913	0.016226	0.014273
Pyroglutamate	0.0056635	-0.082251	-0.01368	0.028762	-0.021974	0.0095248	-0.030947	-0.016643
Trp	0.074967	-0.070091	-0.069582	0.075736	-0.030955	0.0073353	-0.040698	0.010424
Trp frag	0.075959	-0.071199	-0.066584	0.078638	-0.037546	0.0097479	-0.038237	0.013543
Trp-Ser-Phe	0.0097097	0.0033352	-0.025506	0.059385	-0.06119	0.035471	-0.0068092	0.0022905
Tryptamine	0.016096	-0.0034412	0.039799	0.0015318	0.0018992	-0.0060705	0.011274	0.053976
Tyramine	0.079333	-0.050584	0.0053988	-0.025733	0.016422	0.0077128	-0.0046965	-0.0054318
Tyrosine	0.06816	-0.03347	-0.020387	0.024541	-0.0028223	-0.00017279	-0.017979	0.016244
Tyr-Ala-Gly-Phe1	-0.00078051	0.048217	-0.029433	0.040058	0.0071452	0.012869	0.073731	-0.16676
Tyr-Ala-Gly-Phe2	0.012086	0.0007706	-0.027643	0.063737	-0.055926	0.034362	-0.011434	0.0047054
Valine	0.039355	-0.048076	-0.016262	-0.037763	0.015068	-0.022362	-0.022239	0.0024599
Valylvaline	0.030415	-0.022101	-0.019251	0.055455	-0.014869	-0.0090122	-0.016289	0.014545
Valylvaline frag (-NH3)	0.030703	-0.021033	-0.019432	0.054381	-0.017948	-0.010782	-0.011121	0.017646
UK1	-0.05206	0.044509	-0.042614	-0.0385	-0.00082782	0.0039035	0.035342	0.036695
UK3	-0.058038	0.044647	0.005127	-0.056732	0.0096762	-0.00036361	0.0012705	0.061797
UK4	-0.039357	0.085204	0.011196	-0.06379	0.01023	0.027998	-0.01855	-0.0093024
UK5	-0.080302	0.078645	-0.022926	0.087478	-0.028789	-0.00059454	-0.016227	-0.067439
UK6	0.010276	-0.026401	-0.079344	0.070731	-0.09308	0.021343	-0.060215	-0.0086006
UK7	-0.00080998	-0.0060158	-0.010374	0.13715	-0.02046	-0.082516	-0.017079	-0.024532
UK8	0.051067	-0.088452	-0.071565	0.056618	0.0011773	0.0074552	-0.038674	-0.044372
UK9	0.0013357	-0.047177	-0.094715	0.12434	-0.047427	-0.024136	0.032673	-0.055731
UK10	0.010034	-0.056092	-0.12022	0.12926	-0.060257	-0.037041	0.053322	-0.048287
UK11	-0.028428	-0.0032647	-0.019411	-0.029994	-0.021745	-0.013891	0.0010504	0.005751
UK12	-0.024695	0.053362	-0.090413	0.16421	-0.054035	0.032786	0.031085	0.034445
UK13	0.018159	0.016757	0.01261	-0.016469	-0.0098442	0.034506	-0.019834	0.0048264
UK14	0.040858	-0.011654	0.0062819	-0.015844	0.0098657	-0.014686	-0.014527	-0.011473
UK15	-0.050086	0.063681	0.022335	-0.04788	0.0049171	0.037635	-0.032309	-0.016424
UK16	-0.0098211	0.060287	0.020841	-0.043888	0.014965	0.016799	-0.020931	0.0046629
UK17	-0.047008	0.0664	0.019905	-0.050682	0.015649	0.038397	-0.026522	-0.019227
UK18	0.017553	-0.0026573	-0.0008523	0.047451	-0.032683	0.019201	0.017284	0.033942
UK19	-0.0024327	0.061648	-0.00093033	-0.0014091	-0.0029717	0.012933	0.006049	-0.019207
UK20	0.033915	0.012107	-0.0099036	0.033945	-0.020464	0.013255	0.0086754	-0.017087
UK21	0.10444	-0.07235	0.025758	0.037434	0.034691	0.037169	-0.023289	0.026617
UK22	0.058586	-0.096749	-0.010483	-0.065378	0.049467	-0.0085969	0.016814	-0.050635
UK23	-0.059623	0.073489	0.041663	0.021596	-0.027197	-0.057926	-0.032769	0.019645
UK24	0.092505	-0.03108	-0.0021353	0.041688	-0.013405	-0.040001	-0.0058486	0.0065582
UK25	0.052758	-0.032695	0.028674	0.037191	-0.03452	0.0063804	0.015254	0.0033087
UK26	0.052419	-0.0082236	0.0024446	0.082885	-0.035646	-0.023023	0.015607	0.027767
UK27	0.046317	0.016856	-0.026049	0.080736	-0.016303	-0.026436	0.0049713	0.028793
UK28	0.029533	0.015473	-0.024002	0.070175	-0.019827	-0.035813	0.0090802	0.046406
UK29	0.028886	0.016972	-0.03322	0.086517	-0.020574	-0.031322	0.0073867	0.03467
UK30	0.051935	0.01755	-0.02518	0.051636	-0.012208	0.0022241	0.017147	-0.01828
UK31	0.043141	-0.0023494	-0.030809	0.060367	-0.028794	-0.0018066	0.027143	-0.039301
UK32	0.037916	0.012464	-0.037935	0.057255	-0.040314	-0.00049606	0.026232	-0.018699
UK33	0.012651	0.017353	-0.040047	0.061572	-0.037584	0.0080632	0.022662	-0.024856
UK34	0.05792	-0.044103	-0.059179	0.056994	0.026697	-0.080173	-0.039366	-0.082587
UK35	0.040149	0.031652	-0.05786	0.090092	-0.052925	0.02404	0.04081	-0.06
UK36	0.017946	0.046952	0.004145	0.14756	-0.00078341	-0.11828	-0.020726	0.019952
UK37	-0.024947	-0.091918	-0.0049352	0.036962	-0.04615	0.093646	-0.042583	0.019239
UK38	-0.044134	-0.0136	0.037173	-0.034654	0.0060774	0.089819	-0.10228	0.077704
UK39	-0.038184	0.052843	0.025447	0.0019535	-0.025954	-0.077262	0.038938	0.050754
UK40	0.029747	0.045352	-0.038769	0.080016	-0.054945	0.018884	0.03463	-0.041441
UK41	0.009606	0.01722	-0.095799	0.020806	0.063626	0.013973	-0.0026901	-0.0010895
UK42	0.047092	-0.040754	0.11325	0.076364	-0.055039	-0.15457	0.040061	-0.052807
UK43	-0.016887	-0.045808	0.05158	0.023597	0.014826	0.056083	0.13695	0.023837
UK44	-0.023736	0.068478	-0.040056	0.070341	-0.043601	0.075759	0.014272	-0.083495
UK45	-0.052033	0.040082	-0.0061376	-0.03896	0.019749	0.044395	0.038712	-0.013951
UK46	0.070349	-0.048042	0.0033496	-0.016684	0.0054113	-0.01424	-0.029251	0.020284
UK47	0.0069889	0.050896	-0.037741	0.070385	-0.0423	0.022331	0.023974	-0.031228
UK48	-0.030898	0.061863	-0.02137	0.0382	-0.040909	0.050757	0.016535	-0.035578
UK49	-0.011951	-0.059893	-0.044083	0.045972	0.011054	-0.0040997	0.041737	-0.039243
UK50	-0.033332	-0.027618	-0.11441	0.1126	-0.058378	0.059456	0.0052706	-0.06666
UK51	0.012968	0.022963	-0.061174	0.10649	-0.069498	0.043063	0.021595	-0.033483
UK52	-0.033834	0.061605	-0.011974	0.017051	-0.017783	0.017621	-0.00067174	0.00069456
UK53	-0.063311	-0.012568	-0.014284	0.083535	0.01557	-0.007946	0.0093173	0.02011
UK54	-0.017117	-0.10718	0.082174	-0.001204	-0.049474	-0.019922	0.048121	-0.057745
UK55	-0.062733	0.059454	0.0049049	-0.0061393	-0.007187	0.03548	-0.014464	-0.019297
UK56	-0.059839	0.064953	0.073904	0.057724	0.0006656	-0.10438	-0.0315	0.014179
UK57	-0.059784	0.065766	-0.0025013	-0.0016722	-0.015899	0.046071	-0.012801	-0.0013519
UK58	-0.068341	0.064723	0.033788	-0.12443	0.020742	0.039482	-0.030306	0.014894
UK59	-0.03756	0.038406	-0.026567	0.073824	-0.047952	-0.02908	0.010731	0.024979
UK60	0.026075	0.059172	-0.00051869	-0.023174	-0.0031554	0.058416	-0.050271	0.15595
UK61	0.0084441	0.045938	0.062907	-0.10521	0.034682	0.048735	-0.035972	0.015052
UK62	-0.0040358	0.050641	0.069937	-0.10744	-0.063861	0.034108	0.024213	0.010106
UK63	-0.070652	-0.053086	0.12612	-0.014939	0.1027	0.0014296	-0.091439	0.047527
UK64	-0.088481	0.04811	-0.07002	0.090751	-0.0056032	0.017151	0.0036364	-0.09469
UK65	0.09955	0.012533	0.084347	-0.054193	0.02879	-0.05366	0.14766	-0.082639
UK66	0.10167	-0.034584	0.054524	-0.0016597	0.041722	0.016762	0.035163	-0.010517
UK67	-0.089658	0.060519	-0.013024	0.014983	-0.018852	0.016656	0.0079188	0.017228
UK68	-0.060495	0.055742	0.0041157	0.0069969	-0.0091244	0.023462	-0.0054617	0.023647
UK69	-0.078943	0.075775	-0.013955	-0.03644	-0.058877	0.03219	0.023928	0.11466
UK70	0.083514	0.0048596	-0.0043076	-0.082627	0.049397	-0.054303	-0.058687	0.10152
UK71	-0.09233	0.076765	0.0286	-0.025746	-0.090219	0.028757	0.063404	-0.034821
UK72	-0.048791	-0.011271	0.099986	-0.11592	0.0663	0.010604	-0.10814	0.063142
UK73	0.076432	0.045719	0.064599	-0.12808	0.036334	0.0076686	-0.036706	0.047627
UK74	0.015915	-0.013787	0.095088	0.0011442	-0.064855	0.057432	-0.010977	-0.0039056
UK75	-0.088575	0.085468	0.034662	0.05915	-0.042863	0.05088	-0.018114	-0.029897
UK76	0.025346	0.009437	-0.088902	0.1081	0.052469	-0.17433	0.022222	0.15421
UK77	-0.092231	0.065793	-0.043632	0.045619	0.010274	0.021205	0.056291	0.0417
UK78	-0.011299	0.038109	-0.064213	-0.0013837	0.066847	-0.081876	-0.052409	0.046535
UK79	-0.049798	0.037538	0.045161	0.017165	0.016867	-0.068236	0.056673	-0.043824
UK80	0.045101	-0.069634	-0.0077525	0.033789	0.002719	-0.039313	0.009275	-0.016062
UK81	-0.066899	0.088645	0.043233	0.073376	-0.012171	-0.031273	-0.028252	-0.046004
UK82	0.044734	-0.0060732	-0.014991	-0.016633	-0.016932	0.017818	0.024163	0.0043784
UK83	-0.022123	-0.018912	-0.036838	0.05717	-0.026056	0.027428	-0.027144	-0.007211
UK84	-0.018266	0.032807	-0.020476	0.0076101	-0.0055721	-0.0064588	-0.014103	-0.0007773
UK85	-0.042997	0.070382	0.014549	0.067029	0.00016789	-0.016892	-0.025345	-0.074879
UK86	0.017164	0.031625	-0.066337	0.057815	-0.0087759	0.018307	-0.019469	0.050242
UK87	0.001249	0.047043	-0.032666	0.032839	0.0023036	-0.0032997	-0.021022	-0.0096751
UK88	0.017719	0.018745	-0.11806	0.061047	0.041057	-0.012131	-0.055942	-0.0084229
UK89	0.060342	-0.02835	-0.077295	0.068278	0.014362	-0.0077848	-0.026191	0.069213
UK90	0.043532	-0.093196	0.075253	-0.035284	0.029281	-0.061905	0.098228	-0.025805
UK92	0.039051	-0.023759	0.02356	0.0044651	-0.026134	-0.017316	0.14129	-0.11532
UK94	0.053039	-0.057722	0.006251	0.038814	-0.038841	0.03256	-0.014727	0.023647
UK95	-0.052847	-0.033798	-0.14551	0.033395	0.06255	-0.01823	-0.018345	-0.046664
UK96	-0.067519	0.040047	-0.045185	0.067413	-0.0094212	-0.038611	0.039272	0.001976
UK97	-0.077665	0.05225	-0.046877	0.067568	-0.021259	-0.043723	0.04424	0.02141
UK98	0.095126	-0.0068937	-0.013019	0.028365	-0.016974	0.0012291	0.012788	0.006653
UK99	-0.045203	0.03597	-0.026891	0.025275	0.046321	0.035188	-0.0035502	-0.10522
UK100	0.024059	-0.092267	-0.033684	0.017059	0.0087683	0.0095879	-0.011837	-0.018824
UK101	0.016493	-0.045106	-0.018297	0.039847	0.011465	0.0072494	0.016096	-0.047689
UK102	-0.056098	0.055346	-0.039193	-0.085375	-0.070564	0.023822	0.29513	-0.066383
UK103	0.027852	-0.031866	-0.097579	0.058029	0.037013	-0.020348	-0.050915	0.061782
UK104	0.01821	-0.0076925	0.026014	0.019055	-0.021709	-0.0084052	0.012005	0.051587
UK105	0.018622	0.002941	0.018137	0.023422	-0.021508	-0.002751	0.011686	0.059008
UK106	-0.014127	-0.050199	0.10344	-0.046071	0.050631	0.11063	-0.018466	0.0435
UK107	-0.10261	-0.076126	-0.1311	0.022801	-0.058671	0.14754	-0.003179	-0.069456
UK108	0.05154	0.013536	-0.0052279	0.0054979	-0.0021434	0.015157	-0.044467	0.049412
UK109	0.047674	1.0417e-06	-0.027948	0.044168	-0.031007	0.023862	-0.0039058	0.024064
UK110	0.016378	-0.0034166	0.037765	0.0080181	-0.0058832	-0.0045846	0.010973	0.030654
UK111	0.012804	-0.012094	-0.017174	0.035626	-0.0012343	0.035015	0.023933	0.10824
UK112	0.083199	-0.013294	-0.067978	0.092554	-0.029761	0.016894	-0.007642	-0.013554
UK113	0.066506	-0.033185	-0.021111	0.029406	-0.011307	0.0032943	-0.016785	0.009875
UK114	0.072733	0.00096383	-0.0038592	-0.063892	-0.0071183	-0.0035965	-0.085887	0.029939
UK115	0.050793	0.018316	-0.043276	0.084405	-0.03198	0.046352	-0.001874	0.034427
UK116	-0.059391	0.065742	0.10732	-0.036619	-0.020492	-0.02853	0.072119	-0.053544
UK117	0.090917	-0.025271	-0.033426	0.020844	0.026495	0.040877	-0.0078355	0.013664
UK118	0.10801	-0.060274	-0.015443	-0.065558	0.043335	0.011348	-0.035298	0.017373
UK119	-0.050547	0.068556	0.042033	0.066962	-0.0058936	-0.033958	-0.026448	-0.040487
UK120	0.017063	0.014982	0.031604	0.0042473	-0.019613	-0.029063	0.028544	0.057106
UK121	0.011815	0.03061	0.019604	0.010239	-0.063614	-0.02879	0.042007	0.0099972
UK122	0.084642	0.020011	0.085225	0.0043305	0.040833	0.066477	0.047202	-0.023805
UK123	0.11627	0.027567	0.081436	-0.09672	0.057099	-0.058342	0.075882	-0.023333
UK124	0.080891	5.2471e-05	0.04063	-0.019407	0.00022224	-0.039042	0.11521	-0.016603
UK125	0.03407	-0.026766	-0.039778	0.061042	-0.073131	-0.027719	0.040856	-0.034575
UK126	0.018945	0.013368	-0.046343	0.07407	-0.089605	0.020744	0.063812	-0.023083
UK127	0.0017847	0.039033	0.0069147	-0.0090837	0.028937	0.030808	-0.00025149	-0.060149
UK128	0.062384	-0.079113	-0.044975	0.033744	-0.038128	-0.01148	0.025185	0.019981
UK129	0.068655	-0.042147	-0.059255	0.021344	0.059872	0.034025	-0.0098862	0.07791
UK130	0.066852	-0.025511	0.028559	0.012635	-0.029185	0.037892	0.025989	-0.033199
UK131	0.0053751	0.021079	-0.0076944	0.038084	-0.032731	0.045977	-0.020479	0.026723
UK133	-0.058792	-8.5182e-05	-0.050559	0.048166	0.032493	-0.11064	-0.054804	0.032483
UK134	0.072259	0.00093651	-0.045168	0.082945	-0.028559	-0.028067	-0.0014954	0.00071985
UK135	0.074234	0.010203	-0.03553	-0.008561	-0.01509	0.064432	0.0050236	-0.11326
UK136	0.076644	-0.0047659	-0.015224	-0.015737	-0.01542	-0.015605	0.044769	-0.10673
UK137	0.076716	0.0010497	0.007234	0.00084243	-0.023178	0.0045663	0.0097796	-0.029451
UK138	0.070968	0.0076089	0.001541	0.023375	-0.0072558	-0.00057053	-0.0039729	-0.0028742
UK139	0.059714	0.00225	-0.023718	-0.022857	-0.023029	-0.00091648	-0.0095781	0.0078915
UK140	0.014088	0.072599	-0.0061818	0.047167	-0.054828	0.06258	0.064585	-0.040736
UK141	-0.028933	-0.023477	0.098501	0.055404	-0.063806	-0.013222	-0.035479	0.0037311
UK142	0.086079	-0.041072	0.0057582	-0.017299	0.021722	-0.0091786	0.0018481	-0.015337
UK143	0.046399	-0.021605	0.019554	-0.030962	0.06373	4.1399e-05	-0.033602	0.0013741
UK144	-0.039892	-0.070023	-0.04124	-0.093142	0.20238	-0.12112	-0.10303	0.11587
UK145	0.013599	-0.15602	-0.056905	0.026147	-0.015679	0.041159	-0.073314	-0.024284
UK146	0.11268	-0.018008	0.060853	-0.046575	0.041228	0.01673	-0.0024663	0.017434
UK147	-0.053793	0.013621	-0.063632	-0.032595	0.15681	0.16526	-0.015086	-0.016008
UK148	0.067316	0.0037153	0.035877	0.0099276	0.0092728	0.042078	0.046654	0.061854
UK149	0.047155	-0.033473	-0.0040401	0.063218	-0.058057	-0.045819	0.028806	-0.016377
UK150	-0.027499	-0.10226	-0.027876	0.024949	0.0077738	0.15841	-0.071456	-0.016099
UK151	-0.027603	0.013642	-0.037927	-0.0042827	-0.037558	0.005948	-0.0035087	-0.0091477
UK152	-0.021127	0.01675	-0.0021103	0.030778	-0.033012	-0.00023448	0.019117	0.0082671
UK153	-0.038994	0.021576	0.0083382	0.032942	-0.067855	0.025952	0.01072	0.028165
UK154	-0.020155	0.025314	0.015695	0.021829	-0.047987	0.0037737	0.004197	0.022914
UK155	-0.026506	0.01613	-0.01049	0.019827	-0.032153	0.0041903	0.014974	-0.0061031
UK157	0.017709	0.0054535	0.0092037	0.019289	-0.023338	0.012634	0.019625	0.0036099
UK158	0.01337	0.0148	0.020611	0.024527	-0.0088668	0.0016715	0.014585	0.0098336
UK159	0.025398	-0.013619	0.0087643	0.028781	-0.014022	0.0027875	0.0043033	-0.012603
UK160	0.030693	-0.012199	-0.0036356	0.027115	-0.017801	-0.022941	0.02406	-0.0097362
UK161	0.00176	-0.003594	-0.023667	0.079425	-0.02125	0.0035858	0.012968	0.01076
UK162	0.029544	-0.016119	-0.015719	0.056389	-0.010743	-0.011609	-0.0095559	0.022352
UK163	0.013666	0.048654	0.044824	-0.0268	0.0085373	-0.0037857	0.051061	0.0011485
UK164	0.085214	-0.083865	-0.055611	-0.016019	0.023529	-0.0096512	0.018202	0.03682
UK165	0.099916	-0.079333	-0.058651	-0.016937	0.052404	0.049477	-0.13304	0.1058
UK166	0.093393	-0.0040047	-0.032244	0.043802	-0.0034501	-0.041626	0.011663	-0.014455
UK167	0.089641	-0.038772	0.0083256	-0.035165	-0.020029	0.0012305	0.089883	-0.086024
UK168	0.010623	-0.025511	0.10981	0.06462	-0.047537	0.16527	-0.015535	-0.033209
UK169	0.04625	0.044909	-0.044811	0.078141	-0.077173	0.073885	0.0010495	0.043989
UK170	0.025292	0.013197	-0.023814	0.026747	-0.0035432	-0.0037595	0.031891	-0.014414
UK171	-0.044247	0.099768	-0.025497	-0.080836	-0.046694	0.067159	-0.061598	-0.051681
UK172	0.020557	-0.014931	0.026254	0.025584	-0.0040888	-0.03627	0.0363	-0.0092343
UK174	-0.054231	0.068549	0.019769	-0.016961	0.014892	0.078718	0.0072507	-0.097375
UK175	0.092097	-0.042339	0.021982	0.017639	-0.048772	-0.042865	-0.083201	-0.035487
UK176	0.07749	-0.072662	-0.048898	-0.021957	-0.049621	-0.017014	0.045107	0.007257
UK177	0.07449	-0.086856	-0.0047399	0.0079273	0.021154	0.0074769	-0.0042814	0.024675
UK178	-0.00096827	-0.062622	0.025642	0.05174	-0.12463	0.012768	0.034201	0.029247
UK179	0.10367	-0.02532	0.051541	-0.088845	-0.039991	0.0071531	-0.026988	-0.0060063
UK180	0.098753	-0.037594	0.063968	-0.11607	-0.021013	-0.0037386	0.013139	0.0097363
UK181	-0.029827	-0.0074991	-0.020155	0.047863	-0.023203	-0.01494	-0.0071382	-0.010029
UK182	-0.02944	-0.010581	-0.021948	0.05527	-0.010728	-0.016031	-0.019249	-0.01381
UK183	0.078566	-0.021357	0.067087	0.022665	0.036557	-0.070544	0.019109	-0.038576
UK184	0.017704	-0.027583	-0.0097064	0.066237	-0.093343	0.054119	0.026356	0.0012872
UK185	0.0024881	0.027396	-0.038093	0.060997	-0.046484	0.028568	0.0053947	-0.015759
UK186	-0.020523	0.007088	-0.062212	0.043814	-0.027709	-0.028949	0.044168	0.004301
UK187	0.065616	-0.0079957	0.043968	-0.0083383	-0.022885	-0.030575	0.088386	-0.098413
UK188	0.0010057	-0.021702	-0.077941	0.039924	0.037839	-0.034505	0.13197	0.042003
UK189	0.065596	-0.024995	0.038668	0.00083912	0.0076335	-0.029203	0.070891	-0.065221
UK190	0.034622	-0.044786	0.1205	-0.033142	0.063708	0.0029946	0.039539	-0.0083356
UK191	0.077938	-0.010231	-0.037681	0.058686	-0.012025	-0.022019	0.011876	-0.0028956
UK192	0.10256	0.0068821	0.041132	-0.042156	0.036732	0.013235	0.033489	0.016757
UK193	-0.0071484	0.097233	-0.064171	-0.098919	-0.0098447	-0.079846	0.046843	-0.039429
UK194	-0.02378	0.050658	-0.07566	-0.060767	0.1201	-0.046724	-0.0026964	0.056798
UK195	-0.014471	-0.0037525	-0.028003	-0.1172	0.17349	0.10702	-0.13546	-0.099837
UK196	0.024332	0.024625	-0.038938	0.018318	0.005443	-0.041683	0.015416	0.060887
UK197	0.068932	-0.0019215	0.013302	-0.041867	-0.0053568	-0.031705	0.068483	-0.071082
UK198	0.018144	-0.031121	0.04904	-0.044961	0.039551	-0.095335	0.091889	-0.086
UK199	0.033549	-0.062536	0.087789	-0.042816	0.015474	-0.020191	0.1082	-0.049026
UK200	0.060872	-0.01212	-0.090562	-0.040583	0.048577	-0.046004	0.040525	-0.033855
UK201	0.077895	0.023851	-0.026537	-0.00034703	-0.012015	-0.049666	0.00076354	0.00096419
UK202	0.069539	0.0076964	-0.02684	-0.0006805	-0.017683	-0.023257	0.040039	-0.023415
UK203	0.073015	0.010861	0.00012583	0.023089	-0.014672	-0.028567	0.033491	-0.045878
UK204	0.0867	-0.013728	-0.041055	0.0078563	0.01032	-0.028553	0.093293	-0.098232
UK205	0.0879	-0.009288	0.014503	-0.00084616	-0.0016766	0.008259	0.055172	-0.019147
UK206	-0.011388	-0.050164	-0.0077912	0.042805	-0.0817	0.014014	0.10412	-0.068381
UK207	0.047635	-0.038278	-0.05827	0.092137	-0.043003	-0.05383	0.064922	-0.072415
UK208	-0.026914	-0.023855	-0.07312	0.057943	0.075157	0.10359	-0.085545	0.057139
UK209	-0.00274	0.017458	0.057994	-0.0021813	-0.0095114	0.022958	-0.0090394	-0.047579
UK210	0.02062	-0.000768	0.044136	-0.020143	-0.020048	-0.00052027	0.07206	-0.068727
UK211	0.023939	0.012068	0.0095132	0.016688	-0.030171	0.022089	0.0094077	-0.039972
UK212	-0.04623	0.036175	-0.10325	-0.0086504	0.0026736	-0.042799	0.10253	0.05031
UK213	0.022326	0.017512	-0.051524	0.024341	0.040256	0.0048425	-0.01613	-0.11952
UK214	0.031319	-0.028213	-0.064574	0.095693	-0.069717	-0.0059123	0.046715	-0.020565
UK215	0.034742	-0.020153	-0.069753	0.10724	-0.066504	0.032749	0.031045	-0.036641
UK216	0.037842	-0.04647	-0.02963	0.072734	-0.062385	-0.02552	0.058785	-0.030479
UK217	0.029646	-0.049274	-0.024718	0.073308	-0.072486	0.020399	0.055586	-0.053022
UK218	-0.021896	0.053499	-0.036031	0.032555	0.092985	-0.11881	-0.001767	-0.020657
UK219	-0.0011885	-0.0019481	-0.066379	0.13581	-0.06415	0.030537	0.12169	-0.074567
UK221	0.032941	-0.024587	0.03297	-0.078493	-0.085583	0.01776	-0.1278	0.028018
UK222	-0.04344	0.011729	0.01463	0.056761	0.1162	-0.074859	0.057183	0.057173
UK223	-0.036804	0.033427	-0.00097421	0.051539	0.059281	-0.10534	0.026423	-0.013592
UK224	0.043923	0.016244	-0.092955	0.06861	0.0093142	-0.0045632	-0.016605	-0.087109
UK225	-0.056155	0.092092	-0.039328	0.0074533	-0.039995	0.10424	0.018053	-0.047846
UK226	-0.038293	0.068589	-0.029702	0.005426	-0.036021	0.076302	0.017883	-0.021157
UK227	-0.036664	0.06675	-0.029307	0.0031035	-0.039367	0.071097	0.020055	-0.0086924
UK228	0.018143	0.015408	-0.037994	0.05561	0.022477	-0.030901	0.0022106	-0.032144
UK229	0.023215	-0.040867	0.049062	-0.031981	0.090373	-0.0095717	0.024914	0.025126
UK230	0.018827	0.010888	-0.048678	0.054327	0.039202	-0.024025	0.00030413	-0.046258
UK231	0.030124	0.072534	-0.0067024	-0.0011037	-0.026523	-0.0042122	0.047386	-0.059988
UK232	-0.031276	0.0054868	-0.12206	0.018531	0.068326	-0.035304	0.045607	0.0082535
UK233	-0.020199	0.074991	-0.066209	-0.011069	0.037896	-0.03444	0.03094	0.023303
UK234	-0.046509	0.0083137	-0.080447	0.0328	0.046243	0.015441	-0.042098	-0.08268
UK235	-0.0028646	0.017699	-0.0079753	0.082833	-0.019446	0.015818	0.093271	-0.054629
UK236	0.065718	-0.019326	0.0021989	-0.02966	0.0098759	-0.014005	-0.030544	-0.033872
UK237	0.089522	0.010246	-0.025669	0.066991	-0.047918	0.016122	-0.016208	-0.0053817
UK238	-0.015715	0.020534	0.00080849	0.055062	0.10627	-0.075939	0.097813	0.044331
UK239	-0.0051382	-0.032596	0.066877	0.043641	-0.18478	0.13363	-0.023744	0.12857
UK240	0.078097	-0.00035119	-0.014416	0.04156	-0.039617	0.021846	-0.024147	0.024808
UK242	0.0064562	0.054874	-0.024738	0.0040243	-0.066512	-0.085705	-0.027485	0.00021183
UK243	0.0059383	-0.010136	-0.030989	0.037325	-0.0022557	-0.073136	0.13391	-0.10245
UK244	0.041488	-0.044788	-0.075108	0.095878	-0.046415	-0.00054168	-0.0099138	-0.0023589
UK245	0.08324	-0.0093486	-0.013601	0.027889	-0.025658	-0.0014479	0.037275	-0.022849
UK246	-0.017845	0.015359	-0.10006	0.012002	-0.020451	0.0045001	0.037477	-0.038807
UK247	0.068373	-0.042363	-0.035328	0.005055	0.0003036	-0.0076515	0.022033	-0.077526
UK248	-0.023856	-0.0080409	-0.0072726	0.030337	0.011826	-0.017409	-0.033154	-0.024609
UK249	0.0090322	-0.043247	-0.070546	0.02914	-0.021909	-0.012184	0.010548	-0.040149
UK250	-0.014969	-0.038158	-0.073802	0.062733	-0.040137	0.07527	0.019389	0.021846
UK251	0.017816	0.050703	-0.033497	0.00041302	0.013638	-0.034859	0.0059234	0.038326
UK252	-0.0026459	0.03288	-0.010654	0.073677	0.011918	0.030297	0.037984	-0.02337
UK253	-0.041632	0.072164	-0.030386	0.010364	-0.028585	0.087057	0.01308	-0.04792
UK254	-0.075728	0.04188	-0.15253	0.0046237	-0.06113	0.047627	0.11959	0.085907
UK255	-0.079628	-0.034671	0.048254	0.072905	-0.10782	-0.015228	0.016671	0.055289
UK256	-0.066629	-0.051822	0.054813	0.066509	-0.10559	-0.012429	0.01292	0.055146
UK257	-0.0073343	0.048017	0.0077835	0.042411	0.0087332	0.0020144	0.01793	-0.0064742
UK258	0.0023403	0.019509	-0.033806	0.025109	-0.049396	-0.031549	0.015451	0.029061
UK259	-0.031238	0.037924	0.015034	0.028875	-0.043301	-0.033828	0.022151	0.05544
UK260	-0.062672	-0.069228	0.040691	0.064353	-0.1037	-0.020217	0.025154	0.069075
UK261	0.065089	-0.091598	-0.02258	-0.015314	0.027599	-0.0033775	-0.031975	-0.0044104
UK262	0.053663	0.0040361	-0.015817	0.019752	-0.028666	0.0094372	-0.067876	0.042488
UK263	0.049737	-0.011937	-0.024042	0.005059	-0.011027	0.010848	-0.051716	0.037283
UK264	0.031147	-0.024726	0.016001	0.071322	0.032116	0.077347	-0.038434	0.095214
UK265	0.042313	-0.0072672	-0.013415	0.011452	-0.017496	0.013025	-0.070544	0.039513
UK266	0.025051	-0.029318	-0.061082	0.093848	-0.061124	0.013846	-0.035596	0.034244
UK267	-0.0025806	0.088292	-0.0089151	-0.057569	0.064244	0.056295	-0.050834	0.061297
UK268	0.066458	-0.085459	-0.06373	0.017209	-0.0042743	-0.0057517	0.00055782	0.046184
UK269	0.080778	0.063749	-0.016537	0.04364	-0.017461	0.026523	0.039643	0.0034237
UK270	-0.058174	0.077026	0.046638	0.071341	-0.0099277	-0.042532	-0.028047	-0.034611
UK271	-0.014574	0.014497	0.0070233	-0.027304	0.012366	0.002236	0.020462	-0.038007
UK272	0.0075067	0.020829	0.03396	-0.0057639	-0.026319	-0.050698	0.05836	-0.04529
UK273	0.001616	0.039685	-0.033745	0.057211	-0.041161	0.0096269	-0.015221	0.0067289
UK274	0.033828	0.027302	-0.054413	0.074497	-0.010112	-0.03513	0.0086556	0.093251
UK275	0.0094903	0.011182	-0.10848	0.08216	-0.026366	-0.04045	0.039705	0.062683
UK276	0.033398	-0.091575	-0.027915	0.053788	-0.062505	-0.01383	0.025165	-0.075294
UK277	0.009374	0.024533	-0.025102	-0.041597	0.01876	0.036785	0.077623	0.025323
UK278	0.012432	0.025861	-0.067373	-0.037853	-0.015584	0.019443	0.06698	0.037377
UK279	0.073905	-0.067089	0.031117	-0.0076786	-0.032037	-0.023965	0.020064	0.030894
UK280	0.016159	-0.042181	0.036788	0.058628	0.0018998	-0.092058	0.018483	0.10217
UK281	0.0067156	0.0045574	-0.024712	0.053995	-0.064081	0.027329	-0.0028103	0.006252
UK282	0.010421	-0.0038936	-0.024572	0.056982	-0.056087	0.029445	-0.0073063	-0.0042099
UK283	0.023297	0.026222	-0.030783	0.066918	-0.023642	-0.01776	-0.00077906	0.065061
UK284	0.020565	0.011849	-0.02019	0.069614	-0.066656	0.082436	-0.03447	0.021817
UK285	0.0065943	-0.0066297	-0.023795	0.05204	-0.060879	0.0068981	-0.0018792	0.0084185
UK286	0.0029643	-0.0055211	-0.011862	0.055912	-0.059762	0.030343	-0.024405	0.0027663
UK287	-0.0032263	0.018242	0.0038631	0.045945	-0.035082	0.060804	0.0012965	-0.048695
UK288	-0.00121	0.013921	-0.0054032	0.064616	-0.088276	0.042436	-0.012729	0.0067817
UK289	-0.0006586	0.043075	-0.059697	-0.060956	0.066621	-0.10088	-0.0072624	0.032387
UK290	-0.082444	0.047235	-0.073409	0.061729	-0.028142	-0.039649	0.065114	0.042074
UK291	0.055463	-0.04251	0.016007	-0.0061941	-0.034913	-0.078271	-0.04371	0.093513
UK292	0.0027074	0.045079	-0.032568	-0.0041404	0.060834	-0.15348	0.072725	0.0092647
UK293	0.099074	-0.00012296	-0.028001	0.046406	-0.042873	0.03361	-0.017838	0.018498
UK294	0.047629	0.031671	0.097025	-0.080138	0.052889	-0.0037365	-0.0066134	0.069045
UK295	-0.015379	0.033283	-0.039481	-0.074744	0.13111	-0.093201	0.019605	0.0026342
UK296	-0.021242	0.028289	-0.038834	-0.038204	0.078503	-0.067598	0.02175	-0.0085757
UK297	0.072239	-0.022446	-0.029176	0.021394	-0.0094682	-0.0025661	0.032071	0.0081584
UK298	0.049037	-0.013512	0.0082692	-0.0010243	-0.070542	0.0072158	-0.054136	0.037278
UK299	0.025955	-0.11387	-0.010516	0.014426	-0.056976	0.043704	-0.06803	0.089894
UK300	0.066045	-0.0045581	0.040131	-0.043949	0.04482	-0.015545	0.021989	0.031799
UK301	0.011705	0.043112	-0.053626	-0.028526	0.046686	-0.14376	-0.072173	0.008634
UK302	0.12775	-0.043676	0.0096254	-0.018832	0.0085653	0.012009	-0.032371	0.032529
UK303	-0.061007	0.077462	0.058471	0.08292	-0.0020029	-0.057868	-0.037198	-0.046684
UK304	0.083847	-0.0030434	0.025028	-0.0078155	0.020998	0.033014	-0.024622	0.02013
UK306	-0.0092833	0.025587	-0.030894	0.016675	0.19159	-0.020733	0.0087711	0.029613
UK307	-0.040756	0.008061	-0.053259	0.013095	-0.013692	-0.01561	0.018317	0.042047
UK308	-0.025881	0.052449	-0.021992	0.0113	-0.022592	0.06696	0.011563	-0.034034
UK309	0.0066611	0.046746	-0.12208	-0.046855	0.083904	-0.0011976	-0.0089823	0.057639
UK310	-0.022088	0.063098	-0.078153	0.01412	0.064222	-0.020885	0.027446	-0.099202
UK311	-0.013569	-0.011741	-0.018658	-0.033278	0.19946	-0.024442	0.015524	0.05403
UK312	0.055642	-0.016096	-0.046016	-0.047178	-0.014119	-0.05021	0.0011074	-0.058644
UK313	-0.092627	-0.065364	0.055929	-0.046812	-0.030659	-0.073415	0.032521	0.060966
UK315	-0.0063976	0.015493	0.011919	0.012239	-0.027	0.019983	-0.026226	0.0017085
UK316	0.055557	-0.12221	-0.0012977	-0.042739	0.023299	-0.010004	-0.028744	-0.011447
UK317	0.061908	-0.0086003	0.037205	-0.023602	0.0053828	0.011885	0.038603	0.0044779
UK318	-0.010651	-0.010144	-0.0064304	0.026405	-0.072565	0.0082882	0.04607	0.014054
UK319	0.05593	0.0023296	0.022937	-0.0079965	0.021625	-0.010284	0.034237	0.020665
UK320	-0.0064173	0.022374	-0.048945	-0.018111	0.064839	-0.054429	0.08291	0.0030621
UK321	0.0014236	0.044926	-0.012763	-0.014596	0.06086	-0.043135	0.037492	-0.037445
UK322	-0.083831	0.05225	-0.04634	0.075952	-0.020505	-0.061412	0.046168	0.028722
UK323	0.0050292	0.028647	0.0070034	-0.044366	0.053493	-0.024915	0.093662	-0.076516
UK324	0.0055206	0.042071	-0.011581	-0.019738	0.065299	-0.034209	0.039289	-0.045249
UK326	-0.02603	0.044822	0.066968	0.036639	-0.01583	-0.046916	-0.022297	0.033019
UK327	-0.024181	0.036363	-0.010583	-0.011097	-0.0078604	0.014015	-0.0062584	0.013734
UK328	-0.020382	0.019488	-0.031511	-0.030875	-0.018303	-0.0044744	0.010823	-0.023723
UK329	-0.033049	-0.026703	-0.077351	-0.027813	0.013211	-0.029807	0.049398	0.035928
UK333	0.013246	-0.079648	-0.0064535	0.020748	-0.002863	-0.018621	0.083425	-0.054882
UK335	0.056884	0.0080422	-0.049702	0.066331	0.0054566	-0.00048825	-0.012867	0.081079
UK336	0.054766	0.0056009	-0.044555	0.062429	0.0045511	0.00057057	-0.012283	0.074945
UK338	0.0089847	-0.050096	0.072073	0.0017223	0.036431	-0.10344	-0.026752	-0.05179
UK339	-0.038548	0.072784	-0.065444	-0.053732	0.041698	-0.04308	0.029458	0.063904
UK340	0.013187	-0.026585	-0.09188	-0.096504	0.07439	-0.091993	0.097999	-0.12802
UK341	-0.0083799	-0.069129	0.0287	-0.018591	0.038905	-0.048751	0.061308	-0.0058467
UK342	-0.032114	0.071602	0.043576	-0.074595	0.098441	-0.077751	-0.014426	0.094782
UK343	-0.021335	-0.064651	0.029883	-0.030916	0.042137	-0.04549	0.077285	-0.031198
UK344	-0.020553	-0.080791	0.051869	-0.028072	0.047651	-0.034681	0.059449	-0.026977
UK345	-0.021847	-0.039038	0.042437	-0.01719	0.055225	-0.054598	0.039665	-0.020053
UK346	-0.01869	-0.084249	0.19434	-0.039091	0.084208	-0.056215	0.11214	-0.024303
UK347	-0.021894	-0.072107	0.035675	-0.030411	0.041512	-0.0508	0.072885	-0.028197
UK348	-0.021376	-0.069822	0.0397	-0.030229	0.035029	-0.043245	0.073913	-0.024373
UK349	0.0079054	-0.067591	0.029957	0.0043713	0.038309	0.0059057	0.054831	-0.013325
UK350	-0.026872	-0.10836	0.014083	-0.023948	0.04766	-0.039492	0.048212	-0.025754
UK351	-0.017171	-0.043162	0.06131	-0.042892	0.093797	0.0028244	0.066652	-0.082898
UK352	-0.023895	-0.10036	0.0075014	0.00673	0.034688	0.004233	0.015696	-0.13756
UK353	-0.02259	-0.12099	0.014484	-0.017073	0.029891	-0.014312	0.029239	-0.044496
UK354	-0.02669	-0.088865	0.073503	-0.023932	0.0047043	-0.032214	0.043149	-0.0062177
UK355	-0.064079	-0.016839	-0.035601	-0.021375	0.0090513	0.005101	0.096132	-0.028929
UK356	-0.035515	-0.084422	0.033003	-0.0078883	0.062313	-0.078999	0.018865	-0.049221
UK357	0.01649	-0.026648	0.022366	0.043728	0.0095765	0.12724	0.023911	0.076981
UK358	-0.019095	-0.048174	-0.018298	-0.062356	0.038321	-0.085242	0.11281	-0.0093471
UK359	-0.035973	-0.039561	0.0099102	-0.10468	-8.1111e-06	-0.063984	0.080924	0.031142
UK360	-0.024468	-0.063288	0.039748	-0.037367	0.045103	-0.047464	0.061174	-0.039873
UK361	-0.021431	-0.071642	0.047301	-0.047792	0.050808	-0.050451	0.068757	-0.048408
UK362	-0.031812	-0.082444	0.06604	-0.030525	-0.034903	-0.020874	0.066678	0.038334
UK363	-0.013385	0.025381	-0.035201	0.038509	-0.028167	-0.02545	-0.028715	-0.010956
UK364	-0.021178	-0.041431	0.069421	-0.02506	0.018754	-0.03238	0.058257	-0.0096129
UK365	-0.00091249	0.031594	-0.030737	0.052567	-0.023309	0.023354	0.003516	-0.032575
UK366	-0.033547	0.015976	-0.044399	0.033472	-0.024407	-0.012596	-0.019102	-0.023875
UK367	-0.028787	-0.0066043	-0.069439	0.03735	0.14325	-0.10402	0.029241	0.058289
UK368	-0.042341	-0.026925	0.067737	-0.045226	0.025644	-0.075851	0.14805	0.054129
UK369	-0.084225	0.038823	-0.037192	0.091298	-0.011265	-0.1042	0.044367	0.041184
UK370	-0.060226	0.078923	0.048822	0.074922	-0.0073046	-0.043124	-0.030821	-0.042527
UK371	-0.053302	-0.064782	0.067575	0.065395	-0.095259	-0.015722	0.0021884	0.042933
UK372	-0.053003	0.022585	-0.040544	0.058641	-0.013448	-0.059162	0.043418	0.038839
UK373	-0.077687	0.051045	-0.011065	0.086965	-0.012326	-0.090824	0.023358	0.023711
UK374	-0.043405	-0.051652	0.14239	0.062208	-0.10741	-0.0015043	-0.049131	0.016136
UK375	-0.078662	0.044983	-0.051608	0.071001	-0.020273	-0.059184	0.050345	0.03431
UK376	-0.07338	0.046964	-0.049791	0.059323	-0.030202	-0.052467	0.051899	0.05272
UK377	-0.037646	-0.024686	0.077583	0.025405	0.039869	-0.14019	0.061629	-0.08503
UK378	0.024805	0.021509	0.017512	0.0087856	0.041061	0.00068108	0.032744	-0.039844
UK379	-0.014488	0.02531	-0.022727	-0.015046	0.065938	-0.048278	0.021904	-0.01301
UK380	0.046668	-0.084307	-0.1081	0.074034	0.017409	0.034146	-0.066166	0.051822
UK381	-0.029212	0.036783	-0.11315	-0.020421	0.063795	-0.031948	0.086878	-0.067077
UK382	-0.010321	0.067864	-0.0064356	-0.043912	0.027293	-0.055355	0.053308	-0.044057
UK383	-0.0043659	0.018388	-0.14723	-0.013296	0.060338	-0.064678	0.038207	0.020657
UK384	-0.033575	0.05501	-0.055196	-0.051753	0.0024565	-0.044577	0.044969	0.023055
UK385	-0.019261	0.032484	-0.046535	-0.050737	0.048507	-0.072294	0.035603	-0.029044
UK386	-0.025627	0.022996	0.00017615	-0.047299	0.091658	-0.041281	-0.013853	-0.006369
UK387	0.00055423	0.044681	-0.063717	-0.0082837	0.049377	-0.17236	0.050986	-0.017687
UK389	-0.015692	0.033174	-0.030711	-0.011635	0.084926	-0.048193	0.00082854	-0.030071
UK390	-0.051933	0.067098	-0.029431	-0.0067163	0.054456	0.048291	0.0049116	-0.086714
UK391	0.051027	0.033587	-0.073744	-0.019358	0.022063	-0.076069	-0.025925	0.075131
UK392	-0.027887	0.058548	-0.040511	-0.033428	0.045768	-0.032048	0.033152	-0.068241
UK393	-0.0193	0.022687	0.027884	-0.020138	0.11226	-0.052732	-0.081543	0.018749
UK399	-0.017395	0.022726	0.038159	0.044498	0.11776	-0.092824	-0.042116	0.042389
UK400	0.0060781	0.053873	-0.090002	0.032492	0.083776	-0.076479	0.058673	0.048542
